# Supplementary material for: TPGLDA: Novel prediction of associations between lncRNAs and diseases via lncRNA-disease-gene tripartite graph
Source: Sci Rep. 2018 Jan 18;8:1065. doi: 10.1038/s41598-018-19357-3 (PMC5773503; doi:10.1038/s41598-018-19357-3)
Supplement: Supplementary file 2 — Supplementary Table S1 [file 41598_2018_19357_MOESM2_ESM.xlsx]

## Sheet: Sheet1
	7SK	ADAMTS9-AS2	AFAP1-AS1	ATP6V1G2-DDX39B	ATXN8OS	BACE1-AS	BANCR	BC040587	BCAR4	BCYRN1	BDNF-AS	BOK-AS1	BPESC1	C1QTNF9B-AS1	CASC2	CBR3-AS1	CCAT1	CCAT2	CCDC26	CDKN2B-AS1	CECR3	CECR9	CHL1-AS2	CRNDE	DANCR	DAOA-AS1	DAPK1	DGCR5	DISC2	DLEU1	DLEU2	DLX6-AS1	DMPK	DNM3OS	DSCAM-AS1	EPB41L4A-AS1	ESRG	FOXCUT	GAS5	GHET1	GNAS-AS1	H19	HAR1A	HAR1B	HCP5	HIF1A-AS1	HIF1A-AS2	HNF1A-AS1	HOTAIR
7SK	1	0.0742647	0.105882	0.563235	0.380882	0.407353	0.0205882	0.563235	0.457353	0.222059	0.129412	0.0882353	0.563235	0.275735	0.00735294	0.104412	0.538971	0.563235	0.413235	0.104412	0.380882	0.563235	0.0661765	0.444118	0.0139706	0.563235	0.00808824	0.155147	0.678676	0.0779412	0.197794	0.0602941	0.0492647	0.257353	0.292647	0.0404412	0.345588	0.5	0.0426471	0.209559	0.177941	0.154412	0.543382	0.0610294	0.382353	0.0794118	0.384559	0.284559	0.229412
ADAMTS9-AS2	0.0742647	1	0.546324	0.505147	0.322794	0.240441	0.267647	0.505147	0.434559	0.172794	0.350735	0.244118	0.505147	0.425	0.591176	0.507353	0.05	0.505147	0.0220588	0.732353	0.463971	0.505147	0.532353	0.239706	0.258088	0.505147	0.275735	0.117647	0.283824	0.0764706	0.386029	0.253676	0.494118	0.811765	0.293382	0.838235	0.0544118	0.0301471	0.805882	0.302206	0.431618	0.230147	0.238235	0.299265	0.163971	0.280147	0.313235	0.342647	0.404412
AFAP1-AS1	0.105882	0.546324	1	0.602941	0.667647	0.511765	0.386029	0.602941	0.602941	0.380882	0.402941	0.0205882	0.602941	0.370588	0.591176	0.475	0.188971	0.602941	0.278676	0.666912	0.597059	0.602941	0.411765	0.197059	0.109559	0.602941	0.527206	0.380882	0.427206	0.209559	0.308824	0.591176	0.1125	0.545588	0.555882	0.751471	0.324265	0.0566176	0.657353	0.693382	0.473529	0.132353	0.521324	0.236765	0.125	0.343382	0.0132353	0.188235	0.452206
ATP6V1G2-DDX39B	0.563235	0.505147	0.602941	1	0.911765	0.511765	0.563971	1	0.835294	0.505882	0.511765	0.541176	1	0.567647	0.511765	0.514706	0.544853	1	0.768382	0.547794	0.911765	1	0.510294	0.508824	0.502206	1	0.506618	0.541176	0.834559	0.5125	0.510294	0.602941	0.502206	0.529412	0.717647	0.507353	0.515441	0.565441	0.501471	0.513971	0.664706	0.5	0.513971	0.533824	0.510294	0.565441	0.508824	0.513235	0.563971
ATXN8OS	0.380882	0.322794	0.667647	0.911765	1	0.482353	0.499265	0.911765	0.723529	0.594118	0.6	0.323529	0.911765	0.373529	0.576471	0.532353	0.491912	0.911765	0.644853	0.494853	0.811765	0.911765	0.563235	0.314706	0.296324	0.911765	0.500735	0.629412	0.722794	0.294853	0.363235	0.691176	0.296324	0.347059	0.770588	0.383824	0.603676	0.524265	0.307353	0.590441	0.588235	0.258824	0.602206	0.598529	0.245588	0.5125	0.314706	0.425	0.381618
BACE1-AS	0.407353	0.240441	0.511765	0.511765	0.482353	1	0.241912	0.511765	0.464706	0.207353	0.294118	0.0985294	0.511765	0.3	0.366176	0.348529	0.0154412	0.511765	0.0330882	0.250735	0.552941	0.511765	0.138235	0.167647	0.106618	0.511765	0.0389706	0.141176	0.247794	0.0448529	0.116176	0.479412	0.284559	0.339706	0.441176	0.297059	0.0272059	0.0580882	0.266176	0.409559	0.602941	0.432353	0.205147	0.0485294	0.363235	0.219853	0.0779412	0.107353	0.366912
BANCR	0.0205882	0.267647	0.386029	0.563971	0.499265	0.241912	1	0.563971	0.458088	0.416176	0.372794	0.586765	0.563971	0.352941	0.392647	0.313971	0.211765	0.563971	0.05	0.225	0.628676	0.563971	0.0507353	0.606618	0.325735	0.563971	0.248529	0.0117647	0.497794	0.295588	0.322794	0.503676	0.402941	0.158088	0.352206	0.167647	0.166912	0.146324	0.125735	0.213235	0.363971	0.172794	0.266912	0.314706	0.00955882	0.588235	0.425	0.330147	0.227206
BC040587	0.563235	0.505147	0.602941	1	0.911765	0.511765	0.563971	1	0.835294	0.505882	0.511765	0.541176	1	0.567647	0.511765	0.514706	0.544853	1	0.768382	0.547794	0.911765	1	0.510294	0.508824	0.502206	1	0.506618	0.541176	0.834559	0.5125	0.510294	0.602941	0.502206	0.529412	0.717647	0.507353	0.515441	0.565441	0.501471	0.513971	0.664706	0.5	0.513971	0.533824	0.510294	0.565441	0.508824	0.513235	0.563971
BCAR4	0.457353	0.434559	0.602941	0.835294	0.723529	0.464706	0.458088	0.835294	1	0.223529	0.441176	0.4	0.835294	0.720588	0.452941	0.479412	0.568382	0.835294	0.709559	0.594853	0.911765	0.835294	0.322059	0.473529	0.278676	0.835294	0.4125	0.6	0.799265	0.641912	0.616176	0.673529	0.525735	0.517647	0.647059	0.530882	0.503676	0.636029	0.489706	0.561029	0.829412	0.335294	0.431618	0.675	0.380882	0.4125	0.473529	0.536765	0.728676
BCYRN1	0.222059	0.172794	0.380882	0.505882	0.594118	0.207353	0.416176	0.505882	0.223529	1	0.407353	0.106618	0.505882	0.138235	0.211765	0.336029	0.0595588	0.505882	0.0345588	0.241176	0.276471	0.505882	0.406618	0.160294	0.0411765	0.505882	0.238235	0.146324	0.45	0.386765	0.175	0.422059	0.158088	0.147059	0.670588	0.166176	0.0257353	0.138235	0.0911765	0.182353	0.239706	0.0455882	0.0308824	0.135294	0.0367647	0.0419118	0.342647	0.247794	0.0213235
BDNF-AS	0.129412	0.350735	0.402941	0.511765	0.6	0.294118	0.372794	0.511765	0.441176	0.407353	1	0.213235	0.511765	0.394118	0.704412	0.85	0.327206	0.511765	0.108088	0.397794	0.435294	0.511765	0.425	0.314706	0.236029	0.511765	0.0360294	0.472059	0.436029	0.133088	0.202941	0.676471	0.188971	0.564706	0.652941	0.142647	0.593382	0.538971	0.0808824	0.600735	0.494118	0.0294118	0.100735	0.179412	0.260294	0.484559	0.339706	0.377941	0.221324
BOK-AS1	0.0882353	0.244118	0.0205882	0.541176	0.323529	0.0985294	0.586765	0.541176	0.4	0.106618	0.213235	1	0.541176	0.368382	0.308088	0.165441	0.194118	0.541176	0.0426471	0.0838235	0.605882	0.541176	0.297794	0.613235	0.267647	0.541176	0.250735	0.1625	0.254412	0.358088	0.264706	0.288235	0.115441	0.338235	0.270588	0.0727941	0.00588235	0.338235	0.141912	0.188971	0.320588	0.320588	0.0566176	0.025	0.233824	0.370588	0.282353	0.0602941	0.486029
BPESC1	0.563235	0.505147	0.602941	1	0.911765	0.511765	0.563971	1	0.835294	0.505882	0.511765	0.541176	1	0.567647	0.511765	0.514706	0.544853	1	0.768382	0.547794	0.911765	1	0.510294	0.508824	0.502206	1	0.506618	0.541176	0.834559	0.5125	0.510294	0.602941	0.502206	0.529412	0.717647	0.507353	0.515441	0.565441	0.501471	0.513971	0.664706	0.5	0.513971	0.533824	0.510294	0.565441	0.508824	0.513235	0.563971
C1QTNF9B-AS1	0.275735	0.425	0.370588	0.567647	0.373529	0.3	0.352941	0.567647	0.720588	0.138235	0.394118	0.368382	0.567647	1	0.415441	0.563971	0.373529	0.567647	0.25	0.266176	0.655882	0.567647	0.1125	0.530882	0.480882	0.567647	0.316176	0.397059	0.584559	0.634559	0.296324	0.386765	0.386765	0.577206	0.261765	0.341176	0.263971	0.5625	0.283088	0.594853	0.766176	0.273529	0.0220588	0.216912	0.169118	0.554412	0.420588	0.255147	0.804412
CASC2	0.00735294	0.591176	0.591176	0.511765	0.576471	0.366176	0.392647	0.511765	0.452941	0.211765	0.704412	0.308088	0.511765	0.415441	1	0.566176	0.191176	0.511765	0.101471	0.438235	0.6	0.511765	0.575	0.474265	0.0426471	0.511765	0.235294	0.397059	0.205147	0.0669118	0.247794	0.432353	0.134559	0.561765	0.358824	0.414706	0.416912	0.346324	0.319118	0.654412	0.452941	0.0617647	0.283088	0.00661765	0.219118	0.593382	0.103676	0.419118	0.319118
CBR3-AS1	0.104412	0.507353	0.475	0.514706	0.532353	0.348529	0.313971	0.514706	0.479412	0.336029	0.85	0.165441	0.514706	0.563971	0.566176	1	0.276471	0.514706	0.126471	0.525	0.402941	0.514706	0.475735	0.271324	0.195588	0.514706	0.323529	0.345588	0.467647	0.0948529	0.372794	0.732353	0.258824	0.628676	0.702941	0.436029	0.482353	0.536029	0.351471	0.635294	0.635294	0.157353	0.235294	0.152206	0.0477941	0.345588	0.320588	0.209559	0.495588
CCAT1	0.538971	0.05	0.188971	0.544853	0.491912	0.0154412	0.211765	0.544853	0.568382	0.0595588	0.327206	0.194118	0.544853	0.373529	0.191176	0.276471	1	0.544853	0.423529	0.192647	0.491912	0.544853	0.315441	0.188235	0.0455882	0.544853	0.142647	0.799265	0.435294	0.160294	0.178676	0.284559	0.255882	0.355882	0.4625	0.000735294	0.826471	0.655882	0.0705882	0.551471	0.441912	0.0169118	0.3375	0.199265	0.0639706	0.00294118	0.0477941	0.616176	0.495588
CCAT2	0.563235	0.505147	0.602941	1	0.911765	0.511765	0.563971	1	0.835294	0.505882	0.511765	0.541176	1	0.567647	0.511765	0.514706	0.544853	1	0.768382	0.547794	0.911765	1	0.510294	0.508824	0.502206	1	0.506618	0.541176	0.834559	0.5125	0.510294	0.602941	0.502206	0.529412	0.717647	0.507353	0.515441	0.565441	0.501471	0.513971	0.664706	0.5	0.513971	0.533824	0.510294	0.565441	0.508824	0.513235	0.563971
CCDC26	0.413235	0.0220588	0.278676	0.768382	0.644853	0.0330882	0.05	0.768382	0.709559	0.0345588	0.108088	0.0426471	0.768382	0.25	0.101471	0.126471	0.423529	0.768382	1	0.232353	0.644853	0.768382	0.0169118	0.0580882	0.182353	0.768382	0.436029	0.408824	0.697794	0.5125	0.430882	0.344853	0.0323529	0.165441	0.521324	0.15	0.330147	0.283088	0.223529	0.121324	0.283088	0.106618	0.333088	0.608824	0.510294	0.0514706	0.0808824	0.409559	0.281618
CDKN2B-AS1	0.104412	0.732353	0.666912	0.547794	0.494853	0.250735	0.225	0.547794	0.594853	0.241176	0.397794	0.0838235	0.547794	0.266176	0.438235	0.525	0.192647	0.547794	0.232353	1	0.494853	0.547794	0.547794	0.0691176	0.0647059	0.547794	0.270588	0.211765	0.460294	0.139706	0.441912	0.574265	0.493382	0.663235	0.547794	0.800735	0.444118	0.120588	0.728676	0.477941	0.568382	0.0639706	0.365441	0.188971	0.0602941	0.122794	0.3	0.430147	0.348529
CECR3	0.380882	0.463971	0.597059	0.911765	0.811765	0.552941	0.628676	0.911765	0.911765	0.276471	0.435294	0.605882	0.911765	0.655882	0.6	0.402941	0.491912	0.911765	0.644853	0.494853	1	0.911765	0.410294	0.597059	0.366912	0.911765	0.406618	0.582353	0.722794	0.600735	0.586765	0.597059	0.496324	0.464706	0.582353	0.477941	0.427206	0.559559	0.448529	0.531618	0.729412	0.494118	0.531618	0.622059	0.351471	0.583088	0.397059	0.483824	0.652206
CECR9	0.563235	0.505147	0.602941	1	0.911765	0.511765	0.563971	1	0.835294	0.505882	0.511765	0.541176	1	0.567647	0.511765	0.514706	0.544853	1	0.768382	0.547794	0.911765	1	0.510294	0.508824	0.502206	1	0.506618	0.541176	0.834559	0.5125	0.510294	0.602941	0.502206	0.529412	0.717647	0.507353	0.515441	0.565441	0.501471	0.513971	0.664706	0.5	0.513971	0.533824	0.510294	0.565441	0.508824	0.513235	0.563971
CHL1-AS2	0.0661765	0.532353	0.411765	0.510294	0.563235	0.138235	0.0507353	0.510294	0.322059	0.406618	0.425	0.297794	0.510294	0.1125	0.575	0.475735	0.315441	0.510294	0.0169118	0.547794	0.410294	0.510294	1	0.0323529	0.155882	0.510294	0.378676	0.197794	0.221324	0.209559	0.118382	0.354412	0.0411765	0.499265	0.604412	0.506618	0.463971	0.294853	0.416176	0.526471	0.402941	0.0426471	0.238971	0.0279412	0.0220588	0.0588235	0.025	0.428676	0.369853
CRNDE	0.444118	0.239706	0.197059	0.508824	0.314706	0.167647	0.606618	0.508824	0.473529	0.160294	0.314706	0.613235	0.508824	0.530882	0.474265	0.271324	0.188235	0.508824	0.0580882	0.0691176	0.597059	0.508824	0.0323529	1	0.0639706	0.508824	0.241912	0.122794	0.436765	0.197059	0.113235	0.195588	0.180882	0.305882	0.179412	0.0948529	0.0632353	0.542647	0.0992647	0.385294	0.419118	0.316176	0.323529	0.0911765	0.0808824	0.565441	0.422794	0.0757353	0.441176
DANCR	0.0139706	0.258088	0.109559	0.502206	0.296324	0.106618	0.325735	0.502206	0.278676	0.0411765	0.236029	0.267647	0.502206	0.480882	0.0426471	0.195588	0.0455882	0.502206	0.182353	0.0647059	0.366912	0.502206	0.155882	0.0639706	1	0.502206	0.172059	0.0330882	0.463235	0.584559	0.183088	0.0625	0.378676	0.455882	0.00808824	0.0573529	0.0448529	0.113971	0.00882353	0.111029	0.244853	0.00367647	0.200735	0.157353	0.0294118	0.589706	0.433824	0.0713235	0.0977941
DAOA-AS1	0.563235	0.505147	0.602941	1	0.911765	0.511765	0.563971	1	0.835294	0.505882	0.511765	0.541176	1	0.567647	0.511765	0.514706	0.544853	1	0.768382	0.547794	0.911765	1	0.510294	0.508824	0.502206	1	0.506618	0.541176	0.834559	0.5125	0.510294	0.602941	0.502206	0.529412	0.717647	0.507353	0.515441	0.565441	0.501471	0.513971	0.664706	0.5	0.513971	0.533824	0.510294	0.565441	0.508824	0.513235	0.563971
DAPK1	0.00808824	0.275735	0.527206	0.506618	0.500735	0.0389706	0.248529	0.506618	0.4125	0.238235	0.0360294	0.250735	0.506618	0.316176	0.235294	0.323529	0.142647	0.506618	0.436029	0.270588	0.406618	0.506618	0.378676	0.241912	0.172059	0.506618	1	0.206618	0.255882	0.102206	0.344118	0.181618	0.326471	0.275	0.341912	0.530882	0.210294	0.0772059	0.497059	0.445588	0.234559	0.318382	0.522059	0.168382	0.382353	0.0522059	0.429412	0.238235	0.45
DGCR5	0.155147	0.117647	0.380882	0.541176	0.629412	0.141176	0.0117647	0.541176	0.6	0.146324	0.472059	0.1625	0.541176	0.397059	0.397059	0.345588	0.799265	0.541176	0.408824	0.211765	0.582353	0.541176	0.197794	0.122794	0.0330882	0.541176	0.206618	1	0.338971	0.327206	0.0132353	0.545588	0.283824	0.241912	0.423529	0.0316176	0.818382	0.553676	0.135294	0.659559	0.457353	0.133824	0.0816176	0.472059	0.233088	0.331618	0.131618	0.522794	0.402941
DISC2	0.678676	0.283824	0.427206	0.834559	0.722794	0.247794	0.497794	0.834559	0.799265	0.45	0.436029	0.254412	0.834559	0.584559	0.205147	0.467647	0.435294	0.834559	0.697794	0.460294	0.722794	0.834559	0.221324	0.436765	0.463235	0.834559	0.255882	0.338971	1	0.519853	0.294118	0.493382	0.598529	0.385294	0.634559	0.288235	0.430882	0.593382	0.258824	0.435294	0.677206	0.244853	0.151471	0.564706	0.369118	0.399265	0.674265	0.306618	0.441912
DLEU1	0.0779412	0.0764706	0.209559	0.5125	0.294853	0.0448529	0.295588	0.5125	0.641912	0.386765	0.133088	0.358088	0.5125	0.634559	0.0669118	0.0948529	0.160294	0.5125	0.5125	0.139706	0.600735	0.5125	0.209559	0.197059	0.584559	0.5125	0.102206	0.327206	0.519853	1	0.340441	0.249265	0.188235	0.386029	0.100735	0.0389706	0.108088	0.1875	0.149265	0.310294	0.391912	0.302206	0.0477941	0.410294	0.316176	0.455147	0.271324	0.294118	0.436029
DLEU2	0.197794	0.386029	0.308824	0.510294	0.363235	0.116176	0.322794	0.510294	0.616176	0.175	0.202941	0.264706	0.510294	0.296324	0.247794	0.372794	0.178676	0.510294	0.430882	0.441912	0.586765	0.510294	0.118382	0.113235	0.183088	0.510294	0.344118	0.0132353	0.294118	0.340441	1	0.555882	0.178676	0.276471	0.439706	0.514706	0.0970588	0.154412	0.585294	0.0720588	0.360294	0.0235294	0.670588	0.427941	0.428676	0.0801471	0.0698529	0.108824	0.420588
DLX6-AS1	0.0602941	0.253676	0.591176	0.602941	0.691176	0.479412	0.503676	0.602941	0.673529	0.422059	0.676471	0.288235	0.602941	0.386765	0.432353	0.732353	0.284559	0.602941	0.344853	0.574265	0.597059	0.602941	0.354412	0.195588	0.0625	0.602941	0.181618	0.545588	0.493382	0.249265	0.555882	1	0.250735	0.360294	0.814706	0.398529	0.449265	0.475735	0.311765	0.558088	0.679412	0.108824	0.546324	0.580882	0.00294118	0.305147	0.270588	0.123529	0.486029
DMPK	0.0492647	0.494118	0.1125	0.502206	0.296324	0.284559	0.402941	0.502206	0.525735	0.158088	0.188971	0.115441	0.502206	0.386765	0.134559	0.258824	0.255882	0.502206	0.0323529	0.493382	0.496324	0.502206	0.0411765	0.180882	0.378676	0.502206	0.326471	0.283824	0.598529	0.188235	0.178676	0.250735	1	0.322794	0.196324	0.266912	0.122794	0.0882353	0.205147	0.0125	0.650735	0.453676	0.0139706	0.0264706	0.223529	0.268382	0.721324	0.0117647	0.129412
DNM3OS	0.257353	0.811765	0.545588	0.529412	0.347059	0.339706	0.158088	0.529412	0.517647	0.147059	0.564706	0.338235	0.529412	0.577206	0.561765	0.628676	0.355882	0.529412	0.165441	0.663235	0.464706	0.529412	0.499265	0.305882	0.455882	0.529412	0.275	0.241912	0.385294	0.386029	0.276471	0.360294	0.322794	1	0.435294	0.658088	0.402206	0.222059	0.695588	0.572794	0.510294	0.0779412	0.0139706	0.202941	0.201471	0.329412	0.317647	0.582353	0.555882
DSCAM-AS1	0.292647	0.293382	0.555882	0.717647	0.770588	0.441176	0.352206	0.717647	0.647059	0.670588	0.652941	0.270588	0.717647	0.261765	0.358824	0.702941	0.4625	0.717647	0.521324	0.547794	0.582353	0.717647	0.604412	0.179412	0.00808824	0.717647	0.341912	0.423529	0.634559	0.100735	0.439706	0.814706	0.196324	0.435294	1	0.436765	0.527206	0.541912	0.395588	0.525735	0.594118	0.147059	0.408088	0.486765	0.227941	0.0360294	0.226471	0.277941	0.481618
EPB41L4A-AS1	0.0404412	0.838235	0.751471	0.507353	0.383824	0.297059	0.167647	0.507353	0.530882	0.166176	0.142647	0.0727941	0.507353	0.341176	0.414706	0.436029	0.000735294	0.507353	0.15	0.800735	0.477941	0.507353	0.506618	0.0948529	0.0573529	0.507353	0.530882	0.0316176	0.288235	0.0389706	0.514706	0.398529	0.266912	0.658088	0.436765	1	0.0602941	0.0602941	0.95	0.391176	0.452941	0.0720588	0.458088	0.075	0.336765	0.0264706	0.0492647	0.195588	0.547794
ESRG	0.345588	0.0544118	0.324265	0.515441	0.603676	0.0272059	0.166912	0.515441	0.503676	0.0257353	0.593382	0.00588235	0.515441	0.263971	0.416912	0.482353	0.826471	0.515441	0.330147	0.444118	0.427206	0.515441	0.463971	0.0632353	0.0448529	0.515441	0.210294	0.818382	0.430882	0.108088	0.0970588	0.449265	0.122794	0.402206	0.527206	0.0602941	1	0.616912	0.0389706	0.702941	0.468382	0.155147	0.115441	0.294853	0.270588	0.153676	0.0227941	0.693382	0.2625
FOXCUT	0.5	0.0301471	0.0566176	0.565441	0.524265	0.0580882	0.146324	0.565441	0.636029	0.138235	0.538971	0.338235	0.565441	0.5625	0.346324	0.536029	0.655882	0.565441	0.283088	0.120588	0.559559	0.565441	0.294853	0.542647	0.113971	0.565441	0.0772059	0.553676	0.593382	0.1875	0.154412	0.475735	0.0882353	0.222059	0.541912	0.0602941	0.616912	1	0.126471	0.552206	0.672794	0.196324	0.190441	0.347794	0.0455882	0.255882	0.399265	0.333088	0.55
GAS5	0.0426471	0.805882	0.657353	0.501471	0.307353	0.266176	0.125735	0.501471	0.489706	0.0911765	0.0808824	0.141912	0.501471	0.283088	0.319118	0.351471	0.0705882	0.501471	0.223529	0.728676	0.448529	0.501471	0.416176	0.0992647	0.00882353	0.501471	0.497059	0.135294	0.258824	0.149265	0.585294	0.311765	0.205147	0.695588	0.395588	0.95	0.0389706	0.126471	1	0.291912	0.336765	0.0117647	0.394118	0.155147	0.504412	0.000735294	0.0419118	0.208824	0.507353
GHET1	0.209559	0.302206	0.693382	0.513971	0.590441	0.409559	0.213235	0.513971	0.561029	0.182353	0.600735	0.188971	0.513971	0.594853	0.654412	0.635294	0.551471	0.513971	0.121324	0.477941	0.531618	0.513971	0.526471	0.385294	0.111029	0.513971	0.445588	0.659559	0.435294	0.310294	0.0720588	0.558088	0.0125	0.572794	0.525735	0.391176	0.702941	0.552206	0.291912	1	0.649265	0.111029	0.0985294	0.242647	0.0698529	0.413235	0.0544118	0.357353	0.611765
GNAS-AS1	0.177941	0.431618	0.473529	0.664706	0.588235	0.602941	0.363971	0.664706	0.829412	0.239706	0.494118	0.320588	0.664706	0.766176	0.452941	0.635294	0.441912	0.664706	0.283088	0.568382	0.729412	0.664706	0.402941	0.419118	0.244853	0.664706	0.234559	0.457353	0.677206	0.391912	0.360294	0.679412	0.650735	0.510294	0.594118	0.452941	0.468382	0.672794	0.336765	0.649265	1	0.514706	0.216912	0.413235	0.0117647	0.361029	0.516176	0.314706	0.741912
H19	0.154412	0.230147	0.132353	0.5	0.258824	0.432353	0.172794	0.5	0.335294	0.0455882	0.0294118	0.320588	0.5	0.273529	0.0617647	0.157353	0.0169118	0.5	0.106618	0.0639706	0.494118	0.5	0.0426471	0.316176	0.00367647	0.5	0.318382	0.133824	0.244853	0.302206	0.0235294	0.108824	0.453676	0.0779412	0.147059	0.0720588	0.155147	0.196324	0.0117647	0.111029	0.514706	1	0.177206	0.283824	0.389706	0.0742647	0.164706	0.217647	0.291912
HAR1A	0.543382	0.238235	0.521324	0.513971	0.602206	0.205147	0.266912	0.513971	0.431618	0.0308824	0.100735	0.0566176	0.513971	0.0220588	0.283088	0.235294	0.3375	0.513971	0.333088	0.365441	0.531618	0.513971	0.238971	0.323529	0.200735	0.513971	0.522059	0.0816176	0.151471	0.0477941	0.670588	0.546324	0.0139706	0.0139706	0.408088	0.458088	0.115441	0.190441	0.394118	0.0985294	0.216912	0.177206	1	0.475	0.0977941	0.0786765	0.297794	0.0735294	0.144853
HAR1B	0.0610294	0.299265	0.236765	0.533824	0.598529	0.0485294	0.314706	0.533824	0.675	0.135294	0.179412	0.025	0.533824	0.216912	0.00661765	0.152206	0.199265	0.533824	0.608824	0.188971	0.622059	0.533824	0.0279412	0.0911765	0.157353	0.533824	0.168382	0.472059	0.564706	0.410294	0.427941	0.580882	0.0264706	0.202941	0.486765	0.075	0.294853	0.347794	0.155147	0.242647	0.413235	0.283824	0.475	1	0.0522059	0.0242647	0.0573529	0.0683824	0.221324
HCP5	0.382353	0.163971	0.125	0.510294	0.245588	0.363235	0.00955882	0.510294	0.380882	0.0367647	0.260294	0.233824	0.510294	0.169118	0.219118	0.0477941	0.0639706	0.510294	0.510294	0.0602941	0.351471	0.510294	0.0220588	0.0808824	0.0294118	0.510294	0.382353	0.233088	0.369118	0.316176	0.428676	0.00294118	0.223529	0.201471	0.227941	0.336765	0.270588	0.0455882	0.504412	0.0698529	0.0117647	0.389706	0.0977941	0.0522059	1	0.0808824	0.113235	0.00294118	0.372059
HIF1A-AS1	0.0794118	0.280147	0.343382	0.565441	0.5125	0.219853	0.588235	0.565441	0.4125	0.0419118	0.484559	0.370588	0.565441	0.554412	0.593382	0.345588	0.00294118	0.565441	0.0514706	0.122794	0.583088	0.565441	0.0588235	0.565441	0.589706	0.565441	0.0522059	0.331618	0.399265	0.455147	0.0801471	0.305147	0.268382	0.329412	0.0360294	0.0264706	0.153676	0.255882	0.000735294	0.413235	0.361029	0.0742647	0.0786765	0.0242647	0.0808824	1	0.463971	0.0838235	0.156618
HIF1A-AS2	0.384559	0.313235	0.0132353	0.508824	0.314706	0.0779412	0.425	0.508824	0.473529	0.342647	0.339706	0.282353	0.508824	0.420588	0.103676	0.320588	0.0477941	0.508824	0.0808824	0.3	0.397059	0.508824	0.025	0.422794	0.433824	0.508824	0.429412	0.131618	0.674265	0.271324	0.0698529	0.270588	0.721324	0.317647	0.226471	0.0492647	0.0227941	0.399265	0.0419118	0.0544118	0.516176	0.164706	0.297794	0.0573529	0.113235	0.463971	1	0.0463235	0.130882
HNF1A-AS1	0.284559	0.342647	0.188235	0.513235	0.425	0.107353	0.330147	0.513235	0.536765	0.247794	0.377941	0.0602941	0.513235	0.255147	0.419118	0.209559	0.616176	0.513235	0.409559	0.430147	0.483824	0.513235	0.428676	0.0757353	0.0713235	0.513235	0.238235	0.522794	0.306618	0.294118	0.108824	0.123529	0.0117647	0.582353	0.277941	0.195588	0.693382	0.333088	0.208824	0.357353	0.314706	0.217647	0.0735294	0.0683824	0.00294118	0.0838235	0.0463235	1	0.218382
HOTAIR	0.229412	0.404412	0.452206	0.563971	0.381618	0.366912	0.227206	0.563971	0.728676	0.0213235	0.221324	0.486029	0.563971	0.804412	0.319118	0.495588	0.495588	0.563971	0.281618	0.348529	0.652206	0.563971	0.369853	0.441176	0.0977941	0.563971	0.45	0.402941	0.441912	0.436029	0.420588	0.486029	0.129412	0.555882	0.481618	0.547794	0.2625	0.55	0.507353	0.611765	0.741912	0.291912	0.144853	0.221324	0.372059	0.156618	0.130882	0.218382	1
HOTTIP	0.209559	0.625	0.447794	0.834559	0.722794	0.381618	0.435294	0.834559	0.622794	0.468382	0.356618	0.475735	0.834559	0.352941	0.372794	0.423529	0.214706	0.834559	0.532353	0.552206	0.722794	0.834559	0.660294	0.127941	0.435294	0.834559	0.417647	0.140441	0.622059	0.3	0.468382	0.447794	0.539706	0.523529	0.658088	0.559559	0.2125	0.211765	0.553676	0.247794	0.522794	0.408088	0.541176	0.321324	0.396324	0.211765	0.347059	0.403676	0.435294
HULC	0.297059	0.263971	0.502941	0.622059	0.463235	0.0176471	0.447794	0.622059	0.633824	0.123529	0.0367647	0.433088	0.622059	0.283824	0.102941	0.00882353	0.291912	0.622059	0.531618	0.324265	0.651471	0.622059	0.0154412	0.200735	0.291912	0.622059	0.0352941	0.334559	0.436765	0.491176	0.296324	0.355882	0.0205882	0.343382	0.339706	0.369853	0.0529412	0.0308824	0.385294	0.128676	0.2	0.132353	0.222794	0.303676	0.400735	0.211765	0.102941	0.202206	0.398529
HYMAI	0.563235	0.505147	0.602941	1	0.911765	0.511765	0.563971	1	0.835294	0.505882	0.511765	0.541176	1	0.567647	0.511765	0.514706	0.544853	1	0.768382	0.547794	0.911765	1	0.510294	0.508824	0.502206	1	0.506618	0.541176	0.834559	0.5125	0.510294	0.602941	0.502206	0.529412	0.717647	0.507353	0.515441	0.565441	0.501471	0.513971	0.664706	0.5	0.513971	0.533824	0.510294	0.565441	0.508824	0.513235	0.563971
IFNG-AS1	0.0933824	0.222059	0.183824	0.576471	0.394118	0.114706	0.202941	0.576471	0.470588	0.0272059	0.154412	0.0669118	0.576471	0.271324	0.108088	0.334559	0.0661765	0.576471	0.466176	0.515441	0.394118	0.576471	0.0816176	0.0757353	0.356618	0.576471	0.0911765	0.00441176	0.616912	0.416176	0.397059	0.395588	0.476471	0.299265	0.317647	0.258088	0.145588	0.154412	0.342647	0.154412	0.417647	0.0705882	0.147059	0.208824	0.286765	0.297059	0.5125	0.0397059	0.139706
IGF2-AS	0.133088	0.322794	0.469118	0.663235	0.516176	0.470588	0.333088	0.663235	0.616176	0.0441176	0.248529	0.477941	0.663235	0.341176	0.396324	0.208088	0.486765	0.663235	0.442647	0.375	0.751471	0.663235	0.309559	0.353676	0.139706	0.663235	0.204412	0.455147	0.380147	0.338235	0.300735	0.327941	0.0713235	0.471324	0.451471	0.352206	0.35	0.179412	0.367647	0.403676	0.388235	0.325	0.191176	0.304412	0.00735294	0.145588	0.208088	0.383088	0.4875
KCNQ1DN	0.172059	0.172794	0.552941	0.767647	0.855882	0.526471	0.531618	0.767647	0.720588	0.423529	0.561765	0.470588	0.767647	0.3	0.638235	0.429412	0.469853	0.767647	0.430147	0.421324	0.832353	0.767647	0.517647	0.467647	0.0536765	0.767647	0.241912	0.647059	0.531618	0.228676	0.427941	0.723529	0.178676	0.235294	0.720588	0.263235	0.563971	0.602206	0.195588	0.603676	0.608824	0.270588	0.493382	0.629412	0.0191176	0.396324	0.144118	0.339706	0.422794
KCNQ1OT1	0.232353	0.386029	0.590441	0.511029	0.552206	0.3875	0.155147	0.511029	0.581618	0.0919118	0.756618	0.0992647	0.511029	0.647059	0.6875	0.801471	0.561765	0.511029	0.151471	0.532353	0.505147	0.511029	0.442647	0.393382	0.125	0.511029	0.393382	0.655147	0.463971	0.258824	0.173529	0.596324	0.115441	0.643382	0.534559	0.376471	0.765441	0.636029	0.277206	0.915441	0.690441	0.0257353	0.0617647	0.208088	0.169118	0.45	0.170588	0.455147	0.552941
LINC00032	0.275	0.394853	0.541176	0.588235	0.664706	0.355882	0.180147	0.588235	0.352941	0.533824	0.341176	0.166176	0.588235	0.0264706	0.444118	0.391176	0.3625	0.588235	0.158088	0.431618	0.382353	0.588235	0.707353	0.0161765	0.228676	0.588235	0.441912	0.185294	0.341912	0.416912	0.119118	0.25	0.0139706	0.395588	0.611765	0.472059	0.458088	0.247794	0.370588	0.472794	0.370588	0.0970588	0.105147	0.2	0.025	0.0801471	0.0705882	0.348529	0.221324
LINC00152	0.383088	0.238971	0.0941176	0.508824	0.326471	0.380882	0.159559	0.508824	0.402941	0.184559	0.0161765	0.186029	0.508824	0.102941	0.0911765	0.211765	0.119853	0.508824	0.361029	0.291912	0.326471	0.508824	0.0911765	0.199265	0.225	0.508824	0.178676	0.225735	0.436765	0.0279412	0.543382	0.276471	0.0448529	0.118382	0.367647	0.372059	0.135294	0.2625	0.446324	0.0779412	0.154412	0.157353	0.172059	0.0272059	0.773529	0.00735294	0.423529	0.0838235	0.25
LINC00162	0.0720588	0.355882	0.478676	0.5875	0.569853	0.1875	0.783088	0.5875	0.505147	0.518382	0.234559	0.585294	0.5875	0.115441	0.486765	0.0992647	0.1	0.5875	0.0735294	0.407353	0.675735	0.5875	0.415441	0.468382	0.0169118	0.5875	0.123529	0.0264706	0.408824	0.178676	0.339706	0.427206	0.321324	0.191912	0.422794	0.349265	0.0360294	0.116912	0.314706	0.253676	0.333088	0.0154412	0.356618	0.302941	0.145588	0.330882	0.299265	0.0205882	0.219853
LINC00261	0.167647	0.402206	0.120588	0.661765	0.514706	0.176471	0.222794	0.661765	0.379412	0.111765	0.161765	0.273529	0.661765	0.0323529	0.127941	0.05	0.118382	0.661765	0.474265	0.358088	0.514706	0.661765	0.227941	0.123529	0.346324	0.661765	0.0463235	0.0823529	0.378676	0.0977941	0.204412	0.141176	0.256618	0.285294	0.285294	0.201471	0.105147	0.1375	0.208824	0.233088	0.0352941	0.126471	0.244853	0.0926471	0.119118	0.140441	0.191176	0.417647	0.0860294
LINC00271	0.152206	0.461765	0.447794	0.534559	0.552206	0.541912	0.303676	0.534559	0.593382	0.0485294	0.806618	0.365441	0.534559	0.594853	0.803676	0.741176	0.333824	0.534559	0.104412	0.445588	0.622794	0.534559	0.445588	0.334559	0.222059	0.534559	0.213235	0.580147	0.288235	0.342647	0.429412	0.681618	0.261029	0.624265	0.499265	0.311029	0.533088	0.519853	0.259559	0.665441	0.681618	0.202206	0.316176	0.224265	0.220588	0.551471	0.205882	0.495588	0.496324
LSINCT5	0.397059	0.489706	0.566912	0.603676	0.550735	0.343382	0.294118	0.603676	0.638971	0.373529	0.630147	0.403676	0.603676	0.525	0.548529	0.768382	0.534559	0.603676	0.259559	0.585294	0.550735	0.603676	0.497794	0.545588	0.0463235	0.603676	0.325	0.495588	0.455147	0.142647	0.474265	0.728676	0.0948529	0.639706	0.721324	0.5875	0.546324	0.667647	0.554412	0.677941	0.634559	0.2125	0.172794	0.138235	0.308088	0.297059	0.318382	0.319118	0.700735
MALAT1	0.417647	0.118382	0.114706	0.5	0.564706	0.0235294	0.0198529	0.5	0.358824	0.357353	0.673529	0.0411765	0.5	0.310294	0.425	0.613235	0.430147	0.5	0.0477941	0.240441	0.305882	0.5	0.358824	0.280882	0.0257353	0.5	0.00367647	0.370588	0.518382	0.152206	0.195588	0.361765	0.175735	0.286765	0.452941	0.0558824	0.655147	0.731618	0.166176	0.508088	0.517647	0.0676471	0.281618	0.0573529	0.233824	0.366912	0.504412	0.329412	0.116912
MAP3K14	0.1625	0.219118	0.366176	0.511765	0.329412	0.416176	0.05	0.511765	0.547059	0.0705882	0.161765	0.114706	0.511765	0.176471	0.108088	0.0338235	0.317647	0.511765	0.399265	0.175735	0.470588	0.511765	0.270588	0.106618	0.0720588	0.511765	0.0955882	0.219853	0.327206	0.244853	0.399265	0.269118	0.247059	0.188971	0.241176	0.390441	0.418382	0.193382	0.475735	0.131618	0.314706	0.0382353	0.294853	0.0808824	0.385294	0.0580882	0.175735	0.116912	0.244118
MEG3	0.00220588	0.490441	0.716176	0.504412	0.569118	0.347059	0.463235	0.504412	0.339706	0.361765	0.339706	0.347059	0.504412	0.118382	0.716912	0.294853	0.141176	0.504412	0.113235	0.534559	0.545588	0.504412	0.658824	0.377941	0.104412	0.504412	0.207353	0.241176	0.192647	0.0963235	0.0794118	0.351471	0.00441176	0.411029	0.410294	0.530147	0.294118	0.0492647	0.430147	0.619118	0.297059	0.0191176	0.277941	0.0235294	0.157353	0.272059	0.163235	0.116176	0.281618
MESTIT1	0.0801471	0.485294	0.551471	0.595588	0.636765	0.407353	0.395588	0.595588	0.595588	0.341912	0.604412	0.535294	0.595588	0.356618	0.775735	0.602206	0.405147	0.595588	0.0838235	0.605147	0.660294	0.595588	0.717647	0.495588	0.174265	0.595588	0.251471	0.516912	0.291176	0.0676471	0.483088	0.710294	0.140441	0.496324	0.642647	0.524265	0.542647	0.577206	0.45	0.676471	0.622059	0.25	0.388235	0.250735	0.0485294	0.342647	0.174265	0.382353	0.559559
MIAT	0.0838235	0.227206	0.667647	0.542647	0.630882	0.00441176	0.0794118	0.542647	0.472059	0.138235	0.311765	0.191176	0.542647	0.0977941	0.274265	0.383824	0.0830882	0.542647	0.491912	0.516176	0.395588	0.542647	0.149265	0.123529	0.0661765	0.542647	0.527941	0.376471	0.345588	0.173529	0.449265	0.579412	0.185294	0.263235	0.472059	0.479412	0.330882	0.0720588	0.465441	0.388971	0.183824	0.508824	0.575735	0.292647	0.360294	0.273529	0.0139706	0.205147	0.144853
MINA	0.188971	0.252941	0.199265	0.528676	0.311029	0.603676	0.128676	0.528676	0.469853	0.198529	0.0242647	0.0676471	0.528676	0.388235	0.0125	0.297794	0.0279412	0.528676	0.275	0.197059	0.440441	0.528676	0.1875	0.0323529	0.138235	0.528676	0.152941	0.0514706	0.275	0.0529412	0.240441	0.291912	0.264706	0.305147	0.222794	0.310294	0.0536765	0.0897059	0.330882	0.0676471	0.5125	0.553676	0.0838235	0.236029	0.00588235	0.1625	0.0897059	0.0352941	0.384559
MIR100HG	0.106618	0.776471	0.5625	0.527206	0.533088	0.161029	0.331618	0.527206	0.3625	0.445588	0.593382	0.260294	0.527206	0.0698529	0.747059	0.541912	0.0742647	0.527206	0.0110294	0.735294	0.450735	0.527206	0.6875	0.254412	0.0588235	0.527206	0.141176	0.105882	0.225735	0.182353	0.363235	0.450735	0.236029	0.622059	0.515441	0.65	0.325735	0.113235	0.597059	0.356618	0.283088	0.0610294	0.325	0.122794	0.00147059	0.263235	0.208088	0.398529	0.141176
MIR155HG	0.247059	0.319118	0.396324	0.511029	0.375735	0.0948529	0.0786765	0.511029	0.522794	0.144853	0.174265	0.1125	0.511029	0.415441	0.258088	0.258824	0.0588235	0.511029	0.394118	0.339706	0.446324	0.511029	0.0352941	0.2375	0.145588	0.511029	0.372059	0.227941	0.351471	0.494118	0.483824	0.3125	0.0323529	0.415441	0.158088	0.399265	0.144853	0.227206	0.489706	0.321324	0.255147	0.374265	0.217647	0.0257353	0.615441	0.490441	0.328676	0.281618	0.343382
MIR17HG	0.433824	0.00294118	0.125735	0.519853	0.396324	0.0683824	0.222794	0.519853	0.519853	0.340441	0.399265	0.025	0.519853	0.402941	0.217647	0.4	0.751471	0.519853	0.469118	0.219118	0.455147	0.519853	0.0727941	0.276471	0.0419118	0.519853	0.218382	0.622794	0.449265	0.217647	0.0522059	0.219853	0.158824	0.394853	0.355147	0.00514706	0.743382	0.606618	0.0110294	0.500735	0.3875	0.0698529	0.303676	0.158088	0.103676	0.125735	0.0602941	0.551471	0.351471
MIR31HG	0.0977941	0.402941	0.501471	0.589706	0.677941	0.563235	0.326471	0.589706	0.389706	0.309559	0.811765	0.281618	0.589706	0.366176	0.794118	0.730147	0.270588	0.589706	0.111029	0.272059	0.548529	0.589706	0.557353	0.257353	0.191912	0.589706	0.332353	0.451471	0.259559	0.0397059	0.230147	0.558824	0.0272059	0.516912	0.601471	0.255882	0.444853	0.358824	0.197794	0.597794	0.433824	0.192647	0.355882	0.0963235	0.230882	0.451471	0.0492647	0.316176	0.322059
MKRN3-AS1	0.247059	0.454412	0.683088	0.711029	0.799265	0.311029	0.326471	0.711029	0.452206	0.390441	0.547794	0.0389706	0.711029	0.151471	0.652941	0.465441	0.191176	0.711029	0.338235	0.5125	0.575735	0.711029	0.348529	0.232353	0.131618	0.711029	0.369118	0.381618	0.451471	0.0580882	0.191912	0.436029	0.145588	0.357353	0.463971	0.425735	0.443382	0.160294	0.336029	0.430882	0.278676	0.0875	0.440441	0.132353	0.0426471	0.541176	0.131618	0.311765	0.0235294
MNX1-AS1	0.380882	0.463971	0.597059	0.911765	0.811765	0.552941	0.628676	0.911765	0.911765	0.276471	0.435294	0.605882	0.911765	0.655882	0.6	0.402941	0.491912	0.911765	0.644853	0.494853	1	0.911765	0.410294	0.597059	0.366912	0.911765	0.406618	0.582353	0.722794	0.600735	0.586765	0.597059	0.496324	0.464706	0.582353	0.477941	0.427206	0.559559	0.448529	0.531618	0.729412	0.494118	0.531618	0.622059	0.351471	0.583088	0.397059	0.483824	0.652206
MYCNOS	0.3625	0.232353	0.556618	0.534559	0.5875	0.308088	0.216912	0.534559	0.6875	0.143382	0.694853	0.163235	0.534559	0.514706	0.680882	0.607353	0.683824	0.534559	0.254412	0.429412	0.622794	0.534559	0.406618	0.478676	0.155147	0.534559	0.247059	0.719118	0.476471	0.1875	0.207353	0.580147	0.00294118	0.477941	0.605147	0.275	0.754412	0.701471	0.165441	0.797059	0.619853	0.00661765	0.0389706	0.389706	0.191176	0.274265	0.0463235	0.499265	0.530147
NAMA	0.0647059	0.472794	0.479412	0.588235	0.547059	0.255882	0.683088	0.588235	0.470588	0.0882353	0.470588	0.410294	0.588235	0.635294	0.717647	0.482353	0.0316176	0.588235	0.00367647	0.211029	0.664706	0.588235	0.169118	0.602941	0.363971	0.588235	0.183088	0.3	0.3625	0.2375	0.247059	0.376471	0.253676	0.332353	0.164706	0.295588	0.0933824	0.274265	0.175	0.438971	0.438235	0.297059	0.318382	0.114706	0.0779412	0.824265	0.266176	0.00441176	0.378676
NEAT1	0.308088	0.55	0.347794	0.502206	0.402206	0.156618	0.176471	0.502206	0.3375	0.272059	0.734559	0.259559	0.502206	0.497059	0.452206	0.830147	0.35	0.502206	0.116176	0.405147	0.296324	0.502206	0.333824	0.316176	0.402206	0.502206	0.161029	0.291912	0.372059	0.108088	0.152941	0.472794	0.101471	0.758824	0.502206	0.363971	0.421324	0.389706	0.361765	0.472059	0.3875	0.109559	0.0955882	0.255147	0.111765	0.422059	0.375	0.297794	0.397059
NPTN-IT1	0.281618	0.235294	0.602206	0.509559	0.586029	0.268382	0.6375	0.509559	0.427206	0.727941	0.533088	0.205882	0.509559	0.300735	0.369118	0.600735	0.0845588	0.509559	0.0286765	0.438971	0.409559	0.509559	0.373529	0.455147	0.0492647	0.509559	0.0463235	0.130147	0.607353	0.0169118	0.0867647	0.631618	0.222794	0.2875	0.674265	0.335294	0.244853	0.388235	0.231618	0.616912	0.505147	0.0727941	0.0992647	0.238971	0.0264706	0.290441	0.374265	0.245588	0.333088
NRON	0.000735294	0.227941	0.45	0.713235	0.754412	0.332353	0.206618	0.713235	0.454412	0.0441176	0.439706	0.109559	0.713235	0.182353	0.419118	0.442647	0.0610294	0.713235	0.538971	0.325	0.577941	0.713235	0.130882	0.0404412	0.153676	0.713235	0.494118	0.334559	0.453676	0.109559	0.393382	0.425	0.115441	0.182353	0.419118	0.233824	0.327941	0.160294	0.213971	0.280882	0.270588	0.119118	0.583824	0.329412	0.00367647	0.466176	0.000735294	0.226471	0.0110294
PANDAR	0.398529	0.3875	0.438235	0.835294	0.723529	0.464706	0.458088	0.835294	0.811765	0.176471	0.488235	0.623529	0.835294	0.720588	0.641176	0.385294	0.544853	0.835294	0.533088	0.265441	0.911765	0.835294	0.392647	0.602941	0.443382	0.835294	0.365441	0.6	0.622794	0.641912	0.404412	0.438235	0.3375	0.517647	0.458824	0.283824	0.444853	0.636029	0.289706	0.561029	0.664706	0.358824	0.290441	0.404412	0.333824	0.647794	0.391176	0.583824	0.646324
PCA3	0.0169118	0.476471	0.368382	0.552206	0.616912	0.213971	0.186765	0.552206	0.434559	0.261765	0.593382	0.0926471	0.552206	0.464706	0.586029	0.634559	0.192647	0.552206	0.1	0.358824	0.4875	0.552206	0.691912	0.0352941	0.255147	0.552206	0.432353	0.239706	0.433824	0.0654412	0.113971	0.384559	0.322794	0.436765	0.505147	0.306618	0.377941	0.341176	0.155147	0.493382	0.563971	0.0948529	0.336765	0.204412	0.172794	0.238971	0.161029	0.375	0.347059
PCAT1	0.309559	0.591176	0.425	0.541176	0.358824	0.229412	0.300735	0.541176	0.670588	0.000735294	0.633824	0.434559	0.541176	0.746324	0.563971	0.675735	0.377941	0.541176	0.280882	0.482353	0.570588	0.541176	0.213235	0.529412	0.346324	0.541176	0.211029	0.413971	0.441176	0.564706	0.535294	0.533824	0.259559	0.805147	0.411765	0.473529	0.383088	0.520588	0.519118	0.541912	0.582353	0.0573529	0.0610294	0.0669118	0.316912	0.531618	0.467647	0.5	0.648529
PCGEM1	0.407353	0.6125	0.579412	0.713235	0.577941	0.472059	0.152206	0.713235	0.630882	0.309559	0.532353	0.211765	0.713235	0.645588	0.421324	0.663235	0.458088	0.713235	0.505882	0.457353	0.577941	0.713235	0.490441	0.221324	0.478676	0.713235	0.593382	0.302206	0.619118	0.396324	0.294118	0.402941	0.279412	0.804412	0.642647	0.578676	0.394853	0.365441	0.594853	0.566176	0.579412	0.183824	0.182353	0.0757353	0.381618	0.244118	0.240441	0.492647	0.648529
PDZRN3-AS1	0.252941	0.258088	0.473529	0.664706	0.682353	0.429412	0.540441	0.664706	0.382353	0.607353	0.520588	0.239706	0.664706	0.2	0.375	0.517647	0.158088	0.664706	0.256618	0.334559	0.517647	0.664706	0.469118	0.344118	0.205147	0.664706	0.186029	0.101471	0.631618	0.00808824	0.0661765	0.411765	0.253676	0.314706	0.688235	0.230882	0.280147	0.275735	0.189706	0.469853	0.388235	0.205882	0.159559	0.25	0.0529412	0.206618	0.132353	0.0338235	0.202206
PINK1-AS	0.261765	0.00514706	0.0860294	0.549265	0.343382	0.281618	0.115441	0.549265	0.5375	0.253676	0.209559	0.0632353	0.549265	0.602941	0.0198529	0.379412	0.208824	0.549265	0.386029	0.116912	0.472794	0.549265	0.3375	0.371324	0.296324	0.549265	0.0669118	0.194118	0.666176	0.341176	0.0838235	0.218382	0.355882	0.201471	0.184559	0.0264706	0.220588	0.451471	0.0257353	0.294853	0.5625	0.350735	0.227206	0.144853	0.0801471	0.386765	0.347794	0.0272059	0.3125
PISRT1	0.563235	0.505147	0.602941	1	0.911765	0.511765	0.563971	1	0.835294	0.505882	0.511765	0.541176	1	0.567647	0.511765	0.514706	0.544853	1	0.768382	0.547794	0.911765	1	0.510294	0.508824	0.502206	1	0.506618	0.541176	0.834559	0.5125	0.510294	0.602941	0.502206	0.529412	0.717647	0.507353	0.515441	0.565441	0.501471	0.513971	0.664706	0.5	0.513971	0.533824	0.510294	0.565441	0.508824	0.513235	0.563971
PPP3CB	0.482353	0.152206	0.320588	0.5	0.588235	0.726471	0.196324	0.5	0.382353	0.408824	0.314706	0.0705882	0.5	0.0676471	0.279412	0.339706	0.159559	0.5	0.0257353	0.338971	0.470588	0.5	0.376471	0.130882	0.243382	0.5	0.0375	0.0426471	0.286029	0.343382	0.161765	0.526471	0.3875	0.0455882	0.617647	0.204412	0.0507353	0.0742647	0.1	0.169853	0.538235	0.397059	0.384559	0.164706	0.517647	0.1125	0.0632353	0.127941	0.0625
PRINS	0.278676	0.332353	0.0992647	0.544853	0.444853	0.00367647	0.126471	0.544853	0.356618	0.308824	0.247794	0.15	0.544853	0.2	0.0683824	0.530147	0.227206	0.544853	0.172059	0.442647	0.350735	0.544853	0.575	0.113235	0.144853	0.544853	0.216176	0.0720588	0.544118	0.288235	0.152206	0.306618	0.3125	0.239706	0.615441	0.340441	0.266912	0.4125	0.241912	0.219118	0.480147	0.418382	0.0323529	0.113971	0.0375	0.229412	0.199265	0.0176471	0.347059
PSORS1C3	0.188235	0.652206	0.397794	0.511029	0.399265	0.202206	0.223529	0.511029	0.534559	0.0808824	0.613971	0.180147	0.511029	0.711029	0.691912	0.566176	0.242647	0.511029	0.0720588	0.502941	0.528676	0.511029	0.303676	0.358824	0.543382	0.511029	0.188235	0.325735	0.460294	0.469853	0.144118	0.256618	0.491912	0.751471	0.158088	0.35	0.447059	0.345588	0.301471	0.580882	0.584559	0.0610294	0.0227941	0.0345588	0.121324	0.672059	0.478676	0.5875	0.352941
PTENP1	0.00220588	0.2625	0.0757353	0.513971	0.378676	0.0316176	0.0860294	0.513971	0.513971	0.333824	0.0404412	0.197059	0.513971	0.222059	0.259559	0.175735	0.126471	0.513971	0.242647	0.375	0.555147	0.513971	0.372794	0.185294	0.498529	0.513971	0.411765	0.111029	0.231618	0.0227941	0.577941	0.219853	0.0772059	0.102206	0.243382	0.380882	0.2	0.421324	0.369118	0.192647	0.430147	0.252206	0.333088	0.192647	0.25	0.0227941	0.0110294	0.269853	0.410294
PVT1	0.107353	0.596324	0.590441	0.503676	0.321324	0.388971	0.129412	0.503676	0.515441	0.00367647	0.119853	0.05	0.503676	0.295588	0.128676	0.433824	0.189706	0.503676	0.3625	0.632353	0.415441	0.503676	0.0617647	0.00220588	0.0492647	0.503676	0.429412	0.116176	0.328676	0.202941	0.674265	0.465441	0.252941	0.540441	0.421324	0.790441	0.107353	0.123529	0.856618	0.186029	0.374265	0.0345588	0.464706	0.0235294	0.411765	0.0661765	0.0875	0.00735294	0.411029
RMST	0.120588	0.577941	0.511765	0.622059	0.592647	0.557353	0.416912	0.622059	0.504412	0.0661765	0.682353	0.286029	0.622059	0.572794	0.763235	0.675	0.161029	0.622059	0.178676	0.334559	0.651471	0.622059	0.352941	0.3	0.392647	0.622059	0.352941	0.377941	0.315441	0.235294	0.376471	0.485294	0.270588	0.576471	0.410294	0.380147	0.275735	0.236029	0.315441	0.468382	0.498529	0.357353	0.436765	0.122794	0.182353	0.5875	0.0625	0.322059	0.394853
RPL34-AS1	0.159559	0.172794	0.580882	0.536765	0.601471	0.361765	0.277941	0.536765	0.677941	0.0507353	0.711765	0.215441	0.536765	0.616176	0.629412	0.669853	0.528676	0.536765	0.302941	0.394853	0.601471	0.536765	0.236029	0.419853	0.0860294	0.536765	0.315441	0.788235	0.439706	0.456618	0.355147	0.736765	0.0205882	0.476471	0.536765	0.247794	0.680147	0.660294	0.191912	0.835294	0.635294	0.132353	0.219853	0.433088	0.0198529	0.546324	0.167647	0.394853	0.555147
RRP1B	0.266176	0.403676	0.397059	0.507353	0.289706	0.426471	0.0911765	0.507353	0.589706	0.439706	0.0617647	0.075	0.507353	0.423529	0.0507353	0.269853	0.0698529	0.507353	0.443382	0.483824	0.513235	0.507353	0.0213235	0.0955882	0.0411765	0.507353	0.528676	0.0411765	0.297794	0.371324	0.638971	0.329412	0.245588	0.405147	0.236765	0.6	0.0213235	0.0264706	0.661765	0.205882	0.489706	0.158824	0.447794	0.124265	0.274265	0.05	0.0698529	0.145588	0.492647
SCAANT1	0.461029	0.0772059	0.234559	0.518382	0.383088	0.124265	0.391176	0.518382	0.636029	0.0102941	0.213971	0.380147	0.518382	0.260294	0.196324	0.172059	0.458088	0.518382	0.317647	0.377206	0.594853	0.518382	0.0544118	0.583824	0.228676	0.518382	0.251471	0.444118	0.463235	0.1625	0.302941	0.440441	0.0536765	0.158824	0.341912	0.158088	0.363971	0.480882	0.114706	0.234559	0.358088	0.113971	0.105882	0.342647	0.0477941	0.214706	0.259559	0.159559	0.327941
SNHG11	0.0536765	0.449265	0.475	0.517647	0.5	0.276471	0.276471	0.517647	0.576471	0.0588235	0.688235	0.327206	0.517647	0.627941	0.482353	0.814706	0.394853	0.517647	0.261765	0.480882	0.5	0.517647	0.363971	0.114706	0.315441	0.517647	0.329412	0.584559	0.333088	0.363971	0.470588	0.779412	0.113235	0.623529	0.588235	0.429412	0.4625	0.411029	0.356618	0.557353	0.595588	0.0735294	0.379412	0.286765	0.0419118	0.370588	0.179412	0.344118	0.623529
SNHG16	0.240441	0.378676	0.0823529	0.516176	0.251471	0.136765	0	0.516176	0.292647	0.111765	0.264706	0.140441	0.516176	0.0507353	0.103676	0.0110294	0.144118	0.516176	0.0551471	0.226471	0.357353	0.516176	0.0617647	0.1875	0.156618	0.516176	0.113971	0.445588	0.374265	0.499265	0.0860294	0.139706	0.395588	0.0794118	0.0926471	0.351471	0.291176	0.0816176	0.283088	0.264706	0.251471	0.65	0.205147	0.481618	0.0455882	0.0948529	0.192647	0.245588	0.0661765
SNHG3	0.241912	0.5875	0.448529	0.527941	0.392647	0.0294118	0.0801471	0.527941	0.375	0.075	0.413235	0.0625	0.527941	0.356618	0.252206	0.580882	0.128676	0.527941	0.342647	0.540441	0.298529	0.527941	0.152206	0.0551471	0.382353	0.527941	0.35	0.177941	0.355882	0.235294	0.361765	0.401471	0.0794118	0.664706	0.351471	0.549265	0.244853	0.0698529	0.591176	0.272059	0.220588	0.138235	0.191176	0.171324	0.414706	0.382353	0.320588	0.296324	0.273529
SNHG4	0.263235	0.408088	0.406618	0.506618	0.500735	0.171324	0.138235	0.506618	0.400735	0.159559	0.663971	0.100735	0.506618	0.352941	0.461029	0.788971	0.319853	0.506618	0.299265	0.429412	0.300735	0.506618	0.432353	0.109559	0.0316176	0.506618	0.552206	0.288235	0.381618	0.0205882	0.329412	0.453676	0.0617647	0.604412	0.600735	0.411029	0.533088	0.481618	0.428676	0.561765	0.391912	0.138971	0.131618	0.0558824	0.213971	0.180882	0.126471	0.425	0.347794
SNHG5	0.336765	0.536029	0.405882	0.5	0.305882	0.311765	0.124265	0.5	0.429412	0.225	0.0205882	0.0779412	0.5	0.272059	0.0794118	0.294118	0.403676	0.5	0.299265	0.503676	0.423529	0.5	0.0852941	0.105882	0.161029	0.5	0.369853	0.197059	0.249265	0.200735	0.641176	0.338235	0.346324	0.348529	0.170588	0.632353	0.261029	0.250735	0.680882	0.00808824	0.317647	0.152941	0.556618	0.0485294	0.280882	0.225735	0.108824	0.0794118	0.238971
SOX2-OT	0.0639706	0.558088	0.672794	0.565441	0.653676	0.322794	0.297794	0.565441	0.647794	0.248529	0.534559	0.128676	0.565441	0.436029	0.740441	0.541912	0.288235	0.565441	0.106618	0.763971	0.630147	0.565441	0.686765	0.219853	0.00441176	0.565441	0.381618	0.442647	0.463235	0.177941	0.311765	0.580147	0.415441	0.494118	0.506618	0.580147	0.584559	0.4125	0.421324	0.7375	0.715441	0.0330882	0.425	0.376471	0.133088	0.348529	0.254412	0.479412	0.422794
SPRY4-IT1	0.533088	0.338235	0.233824	0.522059	0.327941	0.0867647	0.309559	0.522059	0.522059	0.121324	0.347059	0.357353	0.522059	0.527206	0.182353	0.583824	0.343382	0.522059	0.2375	0.377941	0.422059	0.522059	0.0889706	0.594853	0.00294118	0.522059	0.0919118	0.222794	0.509559	0.125	0.379412	0.467647	0.115441	0.409559	0.427941	0.375735	0.259559	0.584559	0.359559	0.334559	0.455882	0.223529	0.0985294	0.0294118	0.386765	0.291176	0.469118	0.0242647	0.558088
SRA1	0.258088	0.05	0.159559	0.518382	0.324265	0.0625	0.0573529	0.518382	0.683088	0.514706	0.181618	0.05	0.518382	0.428676	0.115441	0.225	0.438235	0.518382	0.646324	0.135294	0.583088	0.518382	0.260294	0.193382	0.147794	0.518382	0.236029	0.482353	0.355882	0.372059	0.533088	0.309559	0.175	0.240441	0.259559	0.139706	0.280882	0.380882	0.181618	0.116912	0.277206	0.0360294	0.104412	0.338235	0.210294	0.114706	0.0860294	0.402206	0.413235
TCL6	0.0169118	0.197059	0.461765	0.544118	0.467647	0.422059	0.0264706	0.544118	0.65	0.222059	0.414706	0.0227941	0.544118	0.549265	0.347059	0.513235	0.210294	0.544118	0.541912	0.276471	0.561765	0.544118	0.0691176	0.138235	0.0764706	0.544118	0.592647	0.394118	0.408088	0.561765	0.613971	0.502941	0.0242647	0.466912	0.461765	0.334559	0.305882	0.381618	0.422794	0.539706	0.494118	0.185294	0.372794	0.345588	0.307353	0.275735	0.0301471	0.343382	0.533824
TDRG1	0.155147	0.275	0.656618	0.711029	0.775735	0.438971	0.316912	0.711029	0.675735	0.0926471	0.300735	0.183088	0.711029	0.458088	0.636029	0.341176	0.448529	0.711029	0.338235	0.389706	0.799265	0.711029	0.460294	0.358088	0.0808824	0.711029	0.558824	0.613971	0.451471	0.130882	0.251471	0.455147	0.0830882	0.209559	0.440441	0.415441	0.496324	0.434559	0.255147	0.659559	0.590441	0.290441	0.497059	0.472794	0.0602941	0.388235	0.105882	0.294118	0.508088
TERC	0.563235	0.505147	0.602941	1	0.911765	0.511765	0.563971	1	0.835294	0.505882	0.511765	0.541176	1	0.567647	0.511765	0.514706	0.544853	1	0.768382	0.547794	0.911765	1	0.510294	0.508824	0.502206	1	0.506618	0.541176	0.834559	0.5125	0.510294	0.602941	0.502206	0.529412	0.717647	0.507353	0.515441	0.565441	0.501471	0.513971	0.664706	0.5	0.513971	0.533824	0.510294	0.565441	0.508824	0.513235	0.563971
TRAF3IP2-AS1	0.0205882	0.577941	0.753676	0.522794	0.563971	0.281618	0.296324	0.522794	0.511029	0.176471	0.5125	0.0426471	0.522794	0.451471	0.558824	0.725735	0.158088	0.522794	0.15	0.715441	0.458088	0.522794	0.369118	0.196324	0.0705882	0.522794	0.485294	0.402206	0.341176	0.102206	0.442647	0.702206	0.142647	0.529412	0.4875	0.705882	0.401471	0.238971	0.590441	0.635294	0.524265	0.00955882	0.502206	0.152941	0.0911765	0.445588	0.172794	0.148529	0.453676
TUG1	0.143382	0.5625	0.563235	0.501471	0.330882	0.442647	0.275735	0.501471	0.536765	0.25	0.275	0.239706	0.501471	0.658088	0.433824	0.552206	0.0169118	0.501471	0.210294	0.453676	0.542647	0.501471	0.100735	0.330147	0.227206	0.501471	0.521324	0.189706	0.264706	0.447794	0.630882	0.460294	0.152206	0.594853	0.254412	0.641176	0.0522059	0.141176	0.677941	0.497794	0.5	0.138235	0.416912	0.0389706	0.294118	0.465441	0.0573529	0.0757353	0.636765
TUSC7	0.209559	0.301471	0.668382	0.834559	0.899265	0.538971	0.583088	0.834559	0.822794	0.355882	0.524265	0.416912	0.834559	0.490441	0.677206	0.423529	0.45	0.834559	0.532353	0.452941	0.922794	0.834559	0.464706	0.431618	0.176471	0.834559	0.405882	0.678676	0.622059	0.413235	0.464706	0.690441	0.313971	0.300735	0.634559	0.371324	0.515441	0.531618	0.274265	0.615441	0.672794	0.278676	0.626471	0.699265	0.104412	0.545588	0.219118	0.410294	0.497794
UCA1	0.0308824	0.467647	0.527941	0.533824	0.469118	0.15	0.329412	0.533824	0.522059	0.0669118	0.432353	0.309559	0.533824	0.452941	0.459559	0.398529	0.327206	0.533824	0.308824	0.368382	0.575	0.533824	0.203676	0.0419118	0.414706	0.533824	0.203676	0.513971	0.240441	0.374265	0.277941	0.455882	0.00661765	0.554412	0.333824	0.384559	0.266176	0.00661765	0.315441	0.3125	0.285294	0.0308824	0.343382	0.199265	0.0455882	0.363971	0.0691176	0.390441	0.401471
WRAP53	0.0588235	0.226471	0.428676	0.530147	0.371324	0.386029	0.0794118	0.530147	0.565441	0.0882353	0.0639706	0.0720588	0.530147	0.373529	0.0904412	0.194118	0.183824	0.530147	0.448529	0.199265	0.488971	0.530147	0.278676	0.0955882	0.155147	0.530147	0.300735	0.0183824	0.358088	0.433088	0.511029	0.350735	0.124265	0.308088	0.224265	0.375	0.172794	0.0272059	0.486765	0.142647	0.343382	0.133088	0.315441	0.000735294	0.454412	0.347059	0.200735	0.00514706	0.324265
WT1-AS	0.153676	0.616912	0.495588	0.529412	0.323529	0.383824	0.383088	0.529412	0.494118	0.05	0.217647	0.477206	0.529412	0.599265	0.524265	0.225735	0.0875	0.529412	0.0330882	0.408088	0.594118	0.529412	0.359559	0.502206	0.494118	0.529412	0.186029	0.0536765	0.404412	0.552941	0.127941	0.0955882	0.380882	0.713971	0.141176	0.476471	0.0919118	0.111029	0.525735	0.557353	0.483824	0.0617647	0.0463235	0.138971	0.200735	0.486029	0.286029	0.293382	0.517647
XIST	0.109559	0.325735	0.328676	0.544853	0.538971	0.352206	0.114706	0.544853	0.2625	0.0382353	0.394853	0.279412	0.544853	0.293382	0.543382	0.452941	0.222059	0.544853	0.00441176	0.358824	0.444853	0.544853	0.381618	0.275735	0.201471	0.544853	0.249265	0.416912	0.167647	0.0360294	0.0610294	0.344853	0.0330882	0.388971	0.215441	0.234559	0.458088	0.275735	0.2	0.550735	0.386029	0.291912	0.155882	0.150735	0.155147	0.586029	0.0691176	0.220588	0.230882
ZFAS1	0.075	0.508088	0.547059	0.5	0.352941	0.0382353	0.0757353	0.5	0.311765	0.119118	0.0941176	0.0279412	0.5	0.0161765	0.0985294	0.189706	0.227206	0.5	0.299265	0.486029	0.329412	0.5	0.216176	0.025	0.168382	0.5	0.513971	0.229412	0.202206	0.0227941	0.523529	0.229412	0.124265	0.367647	0.335294	0.754412	0.186029	0.211029	0.844118	0.109559	0.0411765	0.205882	0.427206	0.197059	0.680882	0.00955882	0.0705882	0.0735294	0.272794
ZFAT-AS1	0.563235	0.505147	0.602941	1	0.911765	0.511765	0.563971	1	0.835294	0.505882	0.511765	0.541176	1	0.567647	0.511765	0.514706	0.544853	1	0.768382	0.547794	0.911765	1	0.510294	0.508824	0.502206	1	0.506618	0.541176	0.834559	0.5125	0.510294	0.602941	0.502206	0.529412	0.717647	0.507353	0.515441	0.565441	0.501471	0.513971	0.664706	0.5	0.513971	0.533824	0.510294	0.565441	0.508824	0.513235	0.563971
[truncated: 66 more columns]
