# Supplementary material for: TPGLDA: Novel prediction of associations between lncRNAs and diseases via lncRNA-disease-gene tripartite graph
Source: Sci Rep. 2018 Jan 18;8:1065. doi: 10.1038/s41598-018-19357-3 (PMC5773503; doi:10.1038/s41598-018-19357-3)
Supplement: Supplementary file 3 — Supplementary Table S2 [file 41598_2018_19357_MOESM3_ESM.xlsx]

## Sheet: Sheet1
1	0.10736	0.0411723	0.0411723	0.0262177	0.0262177	0.0545214	0.0262177	0.0411723	0.0322586	0.0322586	0.0749632	0.0322586	0.0322586	0.0322586	0.10736	0.0545214	0.0262177	0.0262177	0.0262177	0.0411723	0.0411723	0.0322586	0.0411723	0.0322586	0.0262177	0.0322586	0.243677	0.0411723	0.33504	0.243677	0.0322586	0.0262177	0.0545214	0.0262177	0.0545214	0.0220824	0.0322586	0.0262177	0.0220824	0.0262177	0.0192322	0.0322586	0.0262177	0.0262177	0.10736	0.0411723	0.0411723	0.0411723	0.0411723
0.10736	1	0.12825	0.573197	0.479833	0.479833	0.147106	0.479833	0.573197	0.517415	0.115769	0.176371	0.115769	0.115769	0.115769	0.223744	0.657472	0.479833	0.479833	0.479833	0.573197	0.12825	0.517415	0.573197	0.517415	0.479833	0.517415	0.147106	0.12825	0.176371	0.147106	0.517415	0.10736	0.147106	0.479833	0.657472	0.454209	0.517415	0.479833	0.454209	0.10736	0.436596	0.115769	0.10736	0.479833	0.223744	0.12825	0.12825	0.12825	0.12825
0.0411723	0.12825	1	0.0571439	0.0411723	0.0411723	0.0714299	0.0411723	0.0571439	0.0476199	0.0476199	0.0933603	0.0476199	0.0476199	0.0476199	0.12825	0.0714299	0.0411723	0.0411723	0.0411723	0.0571439	0.421999	0.0476199	0.0571439	0.0476199	0.0411723	0.0476199	0.0714299	0.659999	0.0933603	0.0714299	0.0476199	0.0411723	0.0714299	0.0411723	0.0714299	0.0367619	0.0476199	0.0411723	0.0367619	0.0411723	0.0337236	0.0476199	0.0411723	0.0411723	0.12825	0.0571439	0.0571439	0.0571439	0.0571439
0.0411723	0.573197	0.0571439	1	0.304051	0.304051	0.0714299	0.475531	0.421999	0.549999	0.0476199	0.0933603	0.0476199	0.0476199	0.0476199	0.12825	0.319248	0.475531	0.304051	0.304051	0.421999	0.0571439	0.351665	0.659999	0.351665	0.475531	0.549999	0.0714299	0.0571439	0.0933603	0.0714299	0.351665	0.0411723	0.0714299	0.304051	0.319248	0.424592	0.549999	0.475531	0.271481	0.0411723	0.249044	0.0476199	0.0411723	0.304051	0.12825	0.0571439	0.0571439	0.0571439	0.0571439
0.0262177	0.479833	0.0411723	0.304051	1	0.193613	0.0545214	0.193613	0.304051	0.238225	0.0322586	0.0749632	0.0322586	0.0322586	0.0322586	0.10736	0.243677	0.193613	0.193613	0.193613	0.304051	0.0411723	0.238225	0.304051	0.238225	0.193613	0.238225	0.0545214	0.0411723	0.0749632	0.0545214	0.238225	0.0262177	0.0545214	0.193613	0.243677	0.163075	0.238225	0.193613	0.163075	0.0262177	0.142026	0.0322586	0.0262177	0.193613	0.10736	0.0411723	0.0411723	0.0411723	0.0411723
0.0262177	0.479833	0.0411723	0.304051	0.193613	1	0.0545214	0.193613	0.720502	0.238225	0.0322586	0.0749632	0.0322586	0.0322586	0.0322586	0.10736	0.243677	0.193613	0.193613	0.193613	0.304051	0.0411723	0.238225	0.304051	0.238225	0.193613	0.238225	0.0545214	0.0411723	0.0749632	0.0545214	0.238225	0.0262177	0.0545214	0.193613	0.243677	0.163075	0.238225	0.193613	0.163075	0.0262177	0.142026	0.0322586	0.0262177	0.193613	0.10736	0.0411723	0.0411723	0.0411723	0.0411723
0.0545214	0.147106	0.0714299	0.0714299	0.0545214	0.0545214	1	0.0545214	0.0714299	0.0613433	0.148977	0.109892	0.148977	0.148977	0.148977	0.147106	0.0865818	0.0545214	0.0545214	0.0545214	0.0714299	0.0714299	0.0613433	0.0714299	0.0613433	0.0545214	0.0613433	0.0865818	0.0714299	0.109892	0.0865818	0.0613433	0.132409	0.21027	0.0545214	0.0865818	0.049858	0.0613433	0.0545214	0.049858	0.132409	0.0466468	0.148977	0.132409	0.0545214	0.357257	0.173473	0.173473	0.173473	0.0714299
0.0262177	0.479833	0.0411723	0.475531	0.193613	0.193613	0.0545214	1	0.304051	0.37258	0.0322586	0.0749632	0.0322586	0.0322586	0.0322586	0.10736	0.243677	0.302808	0.193613	0.193613	0.304051	0.0411723	0.238225	0.720502	0.238225	0.302808	0.37258	0.0545214	0.0411723	0.0749632	0.0545214	0.238225	0.0262177	0.0545214	0.193613	0.243677	0.255047	0.37258	0.681648	0.163075	0.0262177	0.142026	0.0322586	0.0262177	0.193613	0.10736	0.0411723	0.0411723	0.0411723	0.0411723
0.0411723	0.573197	0.0571439	0.421999	0.304051	0.720502	0.0714299	0.304051	1	0.351665	0.0476199	0.0933603	0.0476199	0.0476199	0.0476199	0.12825	0.319248	0.304051	0.304051	0.304051	0.421999	0.0571439	0.351665	0.421999	0.351665	0.304051	0.351665	0.0714299	0.0571439	0.0933603	0.0714299	0.351665	0.0411723	0.0714299	0.304051	0.319248	0.271481	0.351665	0.304051	0.271481	0.0411723	0.249044	0.0476199	0.0411723	0.304051	0.12825	0.0571439	0.0571439	0.0571439	0.0571439
0.0322586	0.517415	0.0476199	0.549999	0.238225	0.238225	0.0613433	0.37258	0.351665	1	0.0384622	0.0823791	0.0384622	0.0384622	0.0384622	0.115769	0.274167	0.37258	0.238225	0.238225	0.351665	0.0476199	0.284037	0.549999	0.284037	0.37258	0.44423	0.0613433	0.0476199	0.0823791	0.0613433	0.284037	0.0322586	0.0613433	0.238225	0.274167	0.323547	0.44423	0.37258	0.206874	0.0322586	0.185269	0.0384622	0.0322586	0.238225	0.115769	0.0476199	0.0476199	0.0476199	0.0476199
0.0322586	0.115769	0.0476199	0.0476199	0.0322586	0.0322586	0.148977	0.0322586	0.0476199	0.0384622	1	0.0823791	0.0934083	0.0934083	0.0934083	0.115769	0.0613433	0.0322586	0.0322586	0.0322586	0.0476199	0.0476199	0.0384622	0.0476199	0.0384622	0.0322586	0.0384622	0.0613433	0.0476199	0.0823791	0.0613433	0.0384622	0.0783424	0.148977	0.0322586	0.0613433	0.0280133	0.0384622	0.0322586	0.0280133	0.144176	0.0250878	0.171903	0.144176	0.0322586	0.517415	0.212832	0.212832	0.351665	0.0476199
0.0749632	0.176371	0.0933603	0.0933603	0.0749632	0.0749632	0.109892	0.0749632	0.0933603	0.0823791	0.0823791	1	0.0823791	0.0823791	0.0823791	0.176371	0.109892	0.0749632	0.0749632	0.0749632	0.0933603	0.0933603	0.0823791	0.0933603	0.0823791	0.0749632	0.0823791	0.109892	0.0933603	0.135413	0.109892	0.0823791	0.0749632	0.109892	0.0749632	0.109892	0.0698989	0.0823791	0.0749632	0.0698989	0.0749632	0.0664141	0.0823791	0.0749632	0.0749632	0.176371	0.0933603	0.0933603	0.0933603	0.0933603
0.0322586	0.115769	0.0476199	0.0476199	0.0322586	0.0322586	0.148977	0.0322586	0.0476199	0.0384622	0.0934083	0.0823791	1	1	0.44423	0.115769	0.0613433	0.0322586	0.0322586	0.0322586	0.0476199	0.0476199	0.0384622	0.0476199	0.0384622	0.0322586	0.0384622	0.0613433	0.0476199	0.0823791	0.0613433	0.0384622	0.144176	0.148977	0.0322586	0.0613433	0.0280133	0.0384622	0.0322586	0.0280133	0.0783424	0.0250878	0.0934083	0.0783424	0.0322586	0.281153	0.115648	0.115648	0.115648	0.0476199
0.0322586	0.115769	0.0476199	0.0476199	0.0322586	0.0322586	0.148977	0.0322586	0.0476199	0.0384622	0.0934083	0.0823791	1	1	0.44423	0.115769	0.0613433	0.0322586	0.0322586	0.0322586	0.0476199	0.0476199	0.0384622	0.0476199	0.0384622	0.0322586	0.0384622	0.0613433	0.0476199	0.0823791	0.0613433	0.0384622	0.144176	0.148977	0.0322586	0.0613433	0.0280133	0.0384622	0.0322586	0.0280133	0.0783424	0.0250878	0.0934083	0.0783424	0.0322586	0.281153	0.115648	0.115648	0.115648	0.0476199
0.0322586	0.115769	0.0476199	0.0476199	0.0322586	0.0322586	0.148977	0.0322586	0.0476199	0.0384622	0.0934083	0.0823791	0.44423	0.44423	1	0.115769	0.0613433	0.0322586	0.0322586	0.0322586	0.0476199	0.0476199	0.0384622	0.0476199	0.0384622	0.0322586	0.0384622	0.0613433	0.0476199	0.0823791	0.0613433	0.0384622	0.144176	0.148977	0.0322586	0.0613433	0.0280133	0.0384622	0.0322586	0.0280133	0.0783424	0.0250878	0.0934083	0.0783424	0.0322586	0.281153	0.115648	0.115648	0.115648	0.0476199
0.10736	0.223744	0.12825	0.12825	0.10736	0.10736	0.147106	0.10736	0.12825	0.115769	0.115769	0.176371	0.115769	0.115769	0.115769	1	0.147106	0.10736	0.10736	0.10736	0.12825	0.12825	0.115769	0.12825	0.115769	0.10736	0.115769	0.147106	0.12825	0.176371	0.147106	0.115769	0.10736	0.147106	0.10736	0.147106	0.101627	0.115769	0.10736	0.101627	0.10736	0.0976859	0.115769	0.10736	0.10736	0.223744	0.12825	0.12825	0.12825	0.12825
0.0545214	0.657472	0.0714299	0.319248	0.243677	0.243677	0.0865818	0.243677	0.319248	0.274167	0.0613433	0.109892	0.0613433	0.0613433	0.0613433	0.147106	1	0.243677	0.243677	0.243677	0.319248	0.0714299	0.274167	0.319248	0.274167	0.243677	0.274167	0.0865818	0.0714299	0.109892	0.0865818	0.274167	0.0545214	0.0865818	0.243677	0.639393	0.222835	0.274167	0.243677	0.222835	0.0545214	0.208483	0.0613433	0.0545214	0.243677	0.147106	0.0714299	0.0714299	0.0714299	0.0714299
0.0262177	0.479833	0.0411723	0.475531	0.193613	0.193613	0.0545214	0.302808	0.304051	0.37258	0.0322586	0.0749632	0.0322586	0.0322586	0.0322586	0.10736	0.243677	1	0.193613	0.193613	0.304051	0.0411723	0.238225	0.475531	0.238225	0.302808	0.37258	0.0545214	0.0411723	0.0749632	0.0545214	0.238225	0.0262177	0.0545214	0.193613	0.243677	0.842271	0.37258	0.302808	0.163075	0.0262177	0.142026	0.0322586	0.0262177	0.193613	0.10736	0.0411723	0.0411723	0.0411723	0.0411723
0.0262177	0.479833	0.0411723	0.304051	0.193613	0.193613	0.0545214	0.193613	0.304051	0.238225	0.0322586	0.0749632	0.0322586	0.0322586	0.0322586	0.10736	0.243677	0.193613	1	0.193613	0.304051	0.0411723	0.238225	0.304051	0.238225	0.193613	0.238225	0.0545214	0.0411723	0.0749632	0.0545214	0.238225	0.0262177	0.0545214	0.193613	0.243677	0.163075	0.238225	0.193613	0.163075	0.0262177	0.142026	0.0322586	0.0262177	0.193613	0.10736	0.0411723	0.0411723	0.0411723	0.0411723
0.0262177	0.479833	0.0411723	0.304051	0.193613	0.193613	0.0545214	0.193613	0.304051	0.238225	0.0322586	0.0749632	0.0322586	0.0322586	0.0322586	0.10736	0.243677	0.193613	0.193613	1	0.304051	0.0411723	0.238225	0.304051	0.238225	0.193613	0.238225	0.0545214	0.0411723	0.0749632	0.0545214	0.238225	0.0262177	0.0545214	0.193613	0.243677	0.163075	0.238225	0.193613	0.163075	0.0262177	0.142026	0.0322586	0.0262177	0.193613	0.10736	0.0411723	0.0411723	0.0411723	0.0411723
0.0411723	0.573197	0.0571439	0.421999	0.304051	0.304051	0.0714299	0.304051	0.421999	0.351665	0.0476199	0.0933603	0.0476199	0.0476199	0.0476199	0.12825	0.319248	0.304051	0.304051	0.304051	1	0.0571439	0.351665	0.421999	0.351665	0.304051	0.351665	0.0714299	0.0571439	0.0933603	0.0714299	0.351665	0.0411723	0.0714299	0.304051	0.319248	0.271481	0.351665	0.304051	0.271481	0.0411723	0.249044	0.0476199	0.0411723	0.304051	0.12825	0.0571439	0.0571439	0.0571439	0.0571439
0.0411723	0.12825	0.421999	0.0571439	0.0411723	0.0411723	0.0714299	0.0411723	0.0571439	0.0476199	0.0476199	0.0933603	0.0476199	0.0476199	0.0476199	0.12825	0.0714299	0.0411723	0.0411723	0.0411723	0.0571439	1	0.0476199	0.0571439	0.0476199	0.0411723	0.0476199	0.0714299	0.421999	0.0933603	0.0714299	0.0476199	0.0411723	0.0714299	0.0411723	0.0714299	0.0367619	0.0476199	0.0411723	0.0367619	0.0411723	0.0337236	0.0476199	0.0411723	0.0411723	0.12825	0.0571439	0.0571439	0.0571439	0.0571439
0.0322586	0.517415	0.0476199	0.351665	0.238225	0.238225	0.0613433	0.238225	0.351665	0.284037	0.0384622	0.0823791	0.0384622	0.0384622	0.0384622	0.115769	0.274167	0.238225	0.238225	0.238225	0.351665	0.0476199	1	0.351665	0.673076	0.238225	0.284037	0.0613433	0.0476199	0.0823791	0.0613433	0.44423	0.0322586	0.0613433	0.564516	0.274167	0.206874	0.284037	0.238225	0.206874	0.0322586	0.185269	0.0384622	0.0322586	0.238225	0.115769	0.0476199	0.0476199	0.0476199	0.0476199
0.0411723	0.573197	0.0571439	0.659999	0.304051	0.304051	0.0714299	0.720502	0.421999	0.549999	0.0476199	0.0933603	0.0476199	0.0476199	0.0476199	0.12825	0.319248	0.475531	0.304051	0.304051	0.421999	0.0571439	0.351665	1	0.351665	0.475531	0.549999	0.0714299	0.0571439	0.0933603	0.0714299	0.351665	0.0411723	0.0714299	0.304051	0.319248	0.424592	0.549999	0.720502	0.271481	0.0411723	0.249044	0.0476199	0.0411723	0.304051	0.12825	0.0571439	0.0571439	0.0571439	0.0571439
0.0322586	0.517415	0.0476199	0.351665	0.238225	0.238225	0.0613433	0.238225	0.351665	0.284037	0.0384622	0.0823791	0.0384622	0.0384622	0.0384622	0.115769	0.274167	0.238225	0.238225	0.238225	0.351665	0.0476199	0.673076	0.351665	1	0.238225	0.284037	0.0613433	0.0476199	0.0823791	0.0613433	0.44423	0.0322586	0.0613433	0.564516	0.274167	0.206874	0.284037	0.238225	0.206874	0.0322586	0.185269	0.0384622	0.0322586	0.238225	0.115769	0.0476199	0.0476199	0.0476199	0.0476199
0.0262177	0.479833	0.0411723	0.475531	0.193613	0.193613	0.0545214	0.302808	0.304051	0.37258	0.0322586	0.0749632	0.0322586	0.0322586	0.0322586	0.10736	0.243677	0.302808	0.193613	0.193613	0.304051	0.0411723	0.238225	0.475531	0.238225	1	0.564516	0.0545214	0.0411723	0.0749632	0.0545214	0.238225	0.0262177	0.0545214	0.193613	0.243677	0.255047	0.37258	0.302808	0.163075	0.0262177	0.142026	0.0322586	0.0262177	0.193613	0.10736	0.0411723	0.0411723	0.0411723	0.0411723
0.0322586	0.517415	0.0476199	0.549999	0.238225	0.238225	0.0613433	0.37258	0.351665	0.44423	0.0384622	0.0823791	0.0384622	0.0384622	0.0384622	0.115769	0.274167	0.37258	0.238225	0.238225	0.351665	0.0476199	0.284037	0.549999	0.284037	0.564516	1	0.0613433	0.0476199	0.0823791	0.0613433	0.284037	0.0322586	0.0613433	0.238225	0.274167	0.323547	0.44423	0.37258	0.206874	0.0322586	0.185269	0.0384622	0.0322586	0.238225	0.115769	0.0476199	0.0476199	0.0476199	0.0476199
0.243677	0.147106	0.0714299	0.0714299	0.0545214	0.0545214	0.0865818	0.0545214	0.0714299	0.0613433	0.0613433	0.109892	0.0613433	0.0613433	0.0613433	0.147106	0.0865818	0.0545214	0.0545214	0.0545214	0.0714299	0.0714299	0.0613433	0.0714299	0.0613433	0.0545214	0.0613433	1	0.0714299	0.491152	0.386968	0.0613433	0.0545214	0.0865818	0.0545214	0.0865818	0.049858	0.0613433	0.0545214	0.049858	0.0545214	0.0466468	0.0613433	0.0545214	0.0545214	0.147106	0.0714299	0.0714299	0.0714299	0.0714299
0.0411723	0.12825	0.659999	0.0571439	0.0411723	0.0411723	0.0714299	0.0411723	0.0571439	0.0476199	0.0476199	0.0933603	0.0476199	0.0476199	0.0476199	0.12825	0.0714299	0.0411723	0.0411723	0.0411723	0.0571439	0.421999	0.0476199	0.0571439	0.0476199	0.0411723	0.0476199	0.0714299	1	0.0933603	0.0714299	0.0476199	0.0411723	0.0714299	0.0411723	0.0714299	0.0367619	0.0476199	0.0411723	0.0367619	0.0411723	0.0337236	0.0476199	0.0411723	0.0411723	0.12825	0.0571439	0.0571439	0.0571439	0.0571439
0.33504	0.176371	0.0933603	0.0933603	0.0749632	0.0749632	0.109892	0.0749632	0.0933603	0.0823791	0.0823791	0.135413	0.0823791	0.0823791	0.0823791	0.176371	0.109892	0.0749632	0.0749632	0.0749632	0.0933603	0.0933603	0.0823791	0.0933603	0.0823791	0.0749632	0.0823791	0.491152	0.0933603	1	0.811538	0.0823791	0.0749632	0.109892	0.0749632	0.109892	0.0698989	0.0823791	0.0749632	0.0698989	0.0749632	0.0664141	0.0823791	0.0749632	0.0749632	0.176371	0.0933603	0.0933603	0.0933603	0.0933603
0.243677	0.147106	0.0714299	0.0714299	0.0545214	0.0545214	0.0865818	0.0545214	0.0714299	0.0613433	0.0613433	0.109892	0.0613433	0.0613433	0.0613433	0.147106	0.0865818	0.0545214	0.0545214	0.0545214	0.0714299	0.0714299	0.0613433	0.0714299	0.0613433	0.0545214	0.0613433	0.386968	0.0714299	0.811538	1	0.0613433	0.0545214	0.0865818	0.0545214	0.0865818	0.049858	0.0613433	0.0545214	0.049858	0.0545214	0.0466468	0.0613433	0.0545214	0.0545214	0.147106	0.0714299	0.0714299	0.0714299	0.0714299
0.0322586	0.517415	0.0476199	0.351665	0.238225	0.238225	0.0613433	0.238225	0.351665	0.284037	0.0384622	0.0823791	0.0384622	0.0384622	0.0384622	0.115769	0.274167	0.238225	0.238225	0.238225	0.351665	0.0476199	0.44423	0.351665	0.44423	0.238225	0.284037	0.0613433	0.0476199	0.0823791	0.0613433	1	0.0322586	0.0613433	0.37258	0.274167	0.206874	0.284037	0.238225	0.206874	0.0322586	0.185269	0.0384622	0.0322586	0.238225	0.115769	0.0476199	0.0476199	0.0476199	0.0476199
0.0262177	0.10736	0.0411723	0.0411723	0.0262177	0.0262177	0.132409	0.0262177	0.0411723	0.0322586	0.0783424	0.0749632	0.144176	0.144176	0.144176	0.10736	0.0545214	0.0262177	0.0262177	0.0262177	0.0411723	0.0411723	0.0322586	0.0411723	0.0322586	0.0262177	0.0322586	0.0545214	0.0411723	0.0749632	0.0545214	0.0322586	1	0.132409	0.0262177	0.0545214	0.0220824	0.0322586	0.0262177	0.0220824	0.0636715	0.0192322	0.0783424	0.0636715	0.0262177	0.260731	0.09999	0.09999	0.09999	0.0411723
0.0545214	0.147106	0.0714299	0.0714299	0.0545214	0.0545214	0.21027	0.0545214	0.0714299	0.0613433	0.148977	0.109892	0.148977	0.148977	0.148977	0.147106	0.0865818	0.0545214	0.0545214	0.0545214	0.0714299	0.0714299	0.0613433	0.0714299	0.0613433	0.0545214	0.0613433	0.0865818	0.0714299	0.109892	0.0865818	0.0613433	0.132409	1	0.0545214	0.0865818	0.049858	0.0613433	0.0545214	0.049858	0.132409	0.0466468	0.148977	0.132409	0.0545214	0.357257	0.173473	0.173473	0.173473	0.0714299
0.0262177	0.479833	0.0411723	0.304051	0.193613	0.193613	0.0545214	0.193613	0.304051	0.238225	0.0322586	0.0749632	0.0322586	0.0322586	0.0322586	0.10736	0.243677	0.193613	0.193613	0.193613	0.304051	0.0411723	0.564516	0.304051	0.564516	0.193613	0.238225	0.0545214	0.0411723	0.0749632	0.0545214	0.37258	0.0262177	0.0545214	1	0.243677	0.163075	0.238225	0.193613	0.163075	0.0262177	0.142026	0.0322586	0.0262177	0.193613	0.10736	0.0411723	0.0411723	0.0411723	0.0411723
0.0545214	0.657472	0.0714299	0.319248	0.243677	0.243677	0.0865818	0.243677	0.319248	0.274167	0.0613433	0.109892	0.0613433	0.0613433	0.0613433	0.147106	0.639393	0.243677	0.243677	0.243677	0.319248	0.0714299	0.274167	0.319248	0.274167	0.243677	0.274167	0.0865818	0.0714299	0.109892	0.0865818	0.274167	0.0545214	0.0865818	0.243677	1	0.222835	0.274167	0.243677	0.222835	0.0545214	0.208483	0.0613433	0.0545214	0.243677	0.147106	0.0714299	0.0714299	0.0714299	0.0714299
0.0220824	0.454209	0.0367619	0.424592	0.163075	0.163075	0.049858	0.255047	0.271481	0.323547	0.0280133	0.0698989	0.0280133	0.0280133	0.0280133	0.101627	0.222835	0.842271	0.163075	0.163075	0.271481	0.0367619	0.206874	0.424592	0.206874	0.255047	0.323547	0.049858	0.0367619	0.0698989	0.049858	0.206874	0.0220824	0.049858	0.163075	0.222835	1	0.323547	0.255047	0.133087	0.0220824	0.112415	0.0280133	0.0220824	0.163075	0.101627	0.0367619	0.0367619	0.0367619	0.0367619
0.0322586	0.517415	0.0476199	0.549999	0.238225	0.238225	0.0613433	0.37258	0.351665	0.44423	0.0384622	0.0823791	0.0384622	0.0384622	0.0384622	0.115769	0.274167	0.37258	0.238225	0.238225	0.351665	0.0476199	0.284037	0.549999	0.284037	0.37258	0.44423	0.0613433	0.0476199	0.0823791	0.0613433	0.284037	0.0322586	0.0613433	0.238225	0.274167	0.323547	1	0.37258	0.206874	0.0322586	0.185269	0.0384622	0.0322586	0.238225	0.115769	0.0476199	0.0476199	0.0476199	0.0476199
0.0262177	0.479833	0.0411723	0.475531	0.193613	0.193613	0.0545214	0.681648	0.304051	0.37258	0.0322586	0.0749632	0.0322586	0.0322586	0.0322586	0.10736	0.243677	0.302808	0.193613	0.193613	0.304051	0.0411723	0.238225	0.720502	0.238225	0.302808	0.37258	0.0545214	0.0411723	0.0749632	0.0545214	0.238225	0.0262177	0.0545214	0.193613	0.243677	0.255047	0.37258	1	0.163075	0.0262177	0.142026	0.0322586	0.0262177	0.193613	0.10736	0.0411723	0.0411723	0.0411723	0.0411723
0.0220824	0.454209	0.0367619	0.271481	0.163075	0.163075	0.049858	0.163075	0.271481	0.206874	0.0280133	0.0698989	0.0280133	0.0280133	0.0280133	0.101627	0.222835	0.163075	0.163075	0.163075	0.271481	0.0367619	0.206874	0.271481	0.206874	0.163075	0.206874	0.049858	0.0367619	0.0698989	0.049858	0.206874	0.0220824	0.049858	0.163075	0.222835	0.133087	0.206874	0.163075	1	0.0220824	0.395775	0.0280133	0.0220824	0.163075	0.101627	0.0367619	0.0367619	0.0367619	0.0367619
0.0262177	0.10736	0.0411723	0.0411723	0.0262177	0.0262177	0.132409	0.0262177	0.0411723	0.0322586	0.144176	0.0749632	0.0783424	0.0783424	0.0783424	0.10736	0.0545214	0.0262177	0.0262177	0.0262177	0.0411723	0.0411723	0.0322586	0.0411723	0.0322586	0.0262177	0.0322586	0.0545214	0.0411723	0.0749632	0.0545214	0.0322586	0.0636715	0.132409	0.0262177	0.0545214	0.0220824	0.0322586	0.0262177	0.0220824	1	0.0192322	0.838709	0.302808	0.0262177	0.479833	0.475531	0.475531	0.184015	0.0411723
0.0192322	0.436596	0.0337236	0.249044	0.142026	0.142026	0.0466468	0.142026	0.249044	0.185269	0.0250878	0.0664141	0.0250878	0.0250878	0.0250878	0.0976859	0.208483	0.142026	0.142026	0.142026	0.249044	0.0337236	0.185269	0.249044	0.185269	0.142026	0.185269	0.0466468	0.0337236	0.0664141	0.0466468	0.185269	0.0192322	0.0466468	0.142026	0.208483	0.112415	0.185269	0.142026	0.395775	0.0192322	1	0.0250878	0.0192322	0.142026	0.0976859	0.0337236	0.0337236	0.0337236	0.0337236
0.0322586	0.115769	0.0476199	0.0476199	0.0322586	0.0322586	0.148977	0.0322586	0.0476199	0.0384622	0.171903	0.0823791	0.0934083	0.0934083	0.0934083	0.115769	0.0613433	0.0322586	0.0322586	0.0322586	0.0476199	0.0476199	0.0384622	0.0476199	0.0384622	0.0322586	0.0384622	0.0613433	0.0476199	0.0823791	0.0613433	0.0384622	0.0783424	0.148977	0.0322586	0.0613433	0.0280133	0.0384622	0.0322586	0.0280133	0.838709	0.0250878	1	0.37258	0.0322586	0.517415	0.549999	0.549999	0.212832	0.0476199
0.0262177	0.10736	0.0411723	0.0411723	0.0262177	0.0262177	0.132409	0.0262177	0.0411723	0.0322586	0.144176	0.0749632	0.0783424	0.0783424	0.0783424	0.10736	0.0545214	0.0262177	0.0262177	0.0262177	0.0411723	0.0411723	0.0322586	0.0411723	0.0322586	0.0262177	0.0322586	0.0545214	0.0411723	0.0749632	0.0545214	0.0322586	0.0636715	0.132409	0.0262177	0.0545214	0.0220824	0.0322586	0.0262177	0.0220824	0.302808	0.0192322	0.37258	1	0.0262177	0.479833	0.475531	0.475531	0.184015	0.0411723
0.0262177	0.479833	0.0411723	0.304051	0.193613	0.193613	0.0545214	0.193613	0.304051	0.238225	0.0322586	0.0749632	0.0322586	0.0322586	0.0322586	0.10736	0.243677	0.193613	0.193613	0.193613	0.304051	0.0411723	0.238225	0.304051	0.238225	0.193613	0.238225	0.0545214	0.0411723	0.0749632	0.0545214	0.238225	0.0262177	0.0545214	0.193613	0.243677	0.163075	0.238225	0.193613	0.163075	0.0262177	0.142026	0.0322586	0.0262177	1	0.10736	0.0411723	0.0411723	0.0411723	0.0411723
0.10736	0.223744	0.12825	0.12825	0.10736	0.10736	0.357257	0.10736	0.12825	0.115769	0.517415	0.176371	0.281153	0.281153	0.281153	0.223744	0.147106	0.10736	0.10736	0.10736	0.12825	0.12825	0.115769	0.12825	0.115769	0.10736	0.115769	0.147106	0.12825	0.176371	0.147106	0.115769	0.260731	0.357257	0.10736	0.147106	0.101627	0.115769	0.10736	0.101627	0.479833	0.0976859	0.517415	0.479833	0.10736	1	0.573197	0.573197	0.573197	0.12825
0.0411723	0.12825	0.0571439	0.0571439	0.0411723	0.0411723	0.173473	0.0411723	0.0571439	0.0476199	0.212832	0.0933603	0.115648	0.115648	0.115648	0.12825	0.0714299	0.0411723	0.0411723	0.0411723	0.0571439	0.0571439	0.0476199	0.0571439	0.0476199	0.0411723	0.0476199	0.0714299	0.0571439	0.0933603	0.0714299	0.0476199	0.09999	0.173473	0.0411723	0.0714299	0.0367619	0.0476199	0.0411723	0.0367619	0.475531	0.0337236	0.549999	0.475531	0.0411723	0.573197	1	1	0.255398	0.0571439
0.0411723	0.12825	0.0571439	0.0571439	0.0411723	0.0411723	0.173473	0.0411723	0.0571439	0.0476199	0.212832	0.0933603	0.115648	0.115648	0.115648	0.12825	0.0714299	0.0411723	0.0411723	0.0411723	0.0571439	0.0571439	0.0476199	0.0571439	0.0476199	0.0411723	0.0476199	0.0714299	0.0571439	0.0933603	0.0714299	0.0476199	0.09999	0.173473	0.0411723	0.0714299	0.0367619	0.0476199	0.0411723	0.0367619	0.475531	0.0337236	0.549999	0.475531	0.0411723	0.573197	1	1	0.255398	0.0571439
0.0411723	0.12825	0.0571439	0.0571439	0.0411723	0.0411723	0.173473	0.0411723	0.0571439	0.0476199	0.351665	0.0933603	0.115648	0.115648	0.115648	0.12825	0.0714299	0.0411723	0.0411723	0.0411723	0.0571439	0.0571439	0.0476199	0.0571439	0.0476199	0.0411723	0.0476199	0.0714299	0.0571439	0.0933603	0.0714299	0.0476199	0.09999	0.173473	0.0411723	0.0714299	0.0367619	0.0476199	0.0411723	0.0367619	0.184015	0.0337236	0.212832	0.184015	0.0411723	0.573197	0.255398	0.255398	1	0.0571439
0.0411723	0.12825	0.0571439	0.0571439	0.0411723	0.0411723	0.0714299	0.0411723	0.0571439	0.0476199	0.0476199	0.0933603	0.0476199	0.0476199	0.0476199	0.12825	0.0714299	0.0411723	0.0411723	0.0411723	0.0571439	0.0571439	0.0476199	0.0571439	0.0476199	0.0411723	0.0476199	0.0714299	0.0571439	0.0933603	0.0714299	0.0476199	0.0411723	0.0714299	0.0411723	0.0714299	0.0367619	0.0476199	0.0411723	0.0367619	0.0411723	0.0337236	0.0476199	0.0411723	0.0411723	0.12825	0.0571439	0.0571439	0.0571439	1
0.0545214	0.147106	0.0714299	0.0714299	0.0545214	0.0545214	0.21027	0.0545214	0.0714299	0.0613433	0.148977	0.109892	0.148977	0.148977	0.148977	0.147106	0.0865818	0.0545214	0.0545214	0.0545214	0.0714299	0.0714299	0.0613433	0.0714299	0.0613433	0.0545214	0.0613433	0.0865818	0.0714299	0.109892	0.0865818	0.0613433	0.132409	0.386968	0.0545214	0.0865818	0.049858	0.0613433	0.0545214	0.049858	0.132409	0.0466468	0.148977	0.132409	0.0545214	0.357257	0.173473	0.173473	0.173473	0.0714299
0.0262177	0.479833	0.0411723	0.475531	0.193613	0.193613	0.0545214	0.681648	0.304051	0.37258	0.0322586	0.0749632	0.0322586	0.0322586	0.0322586	0.10736	0.243677	0.302808	0.193613	0.193613	0.304051	0.0411723	0.238225	0.720502	0.238225	0.302808	0.37258	0.0545214	0.0411723	0.0749632	0.0545214	0.238225	0.0262177	0.0545214	0.193613	0.243677	0.255047	0.37258	1	0.163075	0.0262177	0.142026	0.0322586	0.0262177	0.193613	0.10736	0.0411723	0.0411723	0.0411723	0.0411723
0.0220824	0.101627	0.0367619	0.0367619	0.0220824	0.0220824	0.121084	0.0220824	0.0367619	0.0280133	0.125202	0.0698989	0.0680322	0.0680322	0.0680322	0.101627	0.049858	0.0220824	0.0220824	0.0220824	0.0367619	0.0367619	0.0280133	0.0367619	0.0280133	0.0220824	0.0280133	0.049858	0.0367619	0.0698989	0.049858	0.0280133	0.0536287	0.121084	0.0220824	0.049858	0.0180216	0.0280133	0.0220824	0.0180216	0.255047	0.0152224	0.323547	0.255047	0.0220824	0.454209	0.424592	0.424592	0.164303	0.0367619
0.0220824	0.101627	0.0367619	0.0367619	0.0220824	0.0220824	0.121084	0.0220824	0.0367619	0.0280133	0.0680322	0.0698989	0.125202	0.125202	0.125202	0.101627	0.049858	0.0220824	0.0220824	0.0220824	0.0367619	0.0367619	0.0280133	0.0367619	0.0280133	0.0220824	0.0280133	0.049858	0.0367619	0.0698989	0.049858	0.0280133	0.255047	0.121084	0.0220824	0.049858	0.0180216	0.0280133	0.0220824	0.0180216	0.0536287	0.0152224	0.0680322	0.0536287	0.0220824	0.246808	0.089279	0.089279	0.089279	0.0367619
0.0262177	0.479833	0.0411723	0.304051	0.193613	0.193613	0.0545214	0.193613	0.304051	0.238225	0.0322586	0.0749632	0.0322586	0.0322586	0.0322586	0.10736	0.243677	0.193613	0.193613	0.193613	0.304051	0.0411723	0.238225	0.304051	0.238225	0.193613	0.238225	0.0545214	0.0411723	0.0749632	0.0545214	0.238225	0.0262177	0.0545214	0.193613	0.243677	0.163075	0.238225	0.193613	0.163075	0.0262177	0.142026	0.0322586	0.0262177	0.458801	0.10736	0.0411723	0.0411723	0.0411723	0.0411723
0.0220824	0.101627	0.0367619	0.0367619	0.0220824	0.0220824	0.121084	0.0220824	0.0367619	0.0280133	0.125202	0.0698989	0.0680322	0.0680322	0.0680322	0.101627	0.049858	0.0220824	0.0220824	0.0220824	0.0367619	0.0367619	0.0280133	0.0367619	0.0280133	0.0220824	0.0280133	0.049858	0.0367619	0.0698989	0.049858	0.0280133	0.0536287	0.121084	0.0220824	0.049858	0.0180216	0.0280133	0.0220824	0.0180216	0.255047	0.0152224	0.323547	0.255047	0.0220824	0.454209	0.424592	0.424592	0.164303	0.0367619
0.0411723	0.12825	0.0571439	0.0571439	0.0411723	0.0411723	0.173473	0.0411723	0.0571439	0.0476199	0.212832	0.0933603	0.115648	0.115648	0.115648	0.12825	0.0714299	0.0411723	0.0411723	0.0411723	0.0571439	0.0571439	0.0476199	0.0571439	0.0476199	0.0411723	0.0476199	0.0714299	0.0571439	0.0933603	0.0714299	0.0476199	0.09999	0.173473	0.0411723	0.0714299	0.0367619	0.0476199	0.0411723	0.0367619	0.304051	0.0337236	0.351665	0.304051	0.0411723	0.573197	0.421999	0.421999	0.255398	0.0571439
0.0322586	0.517415	0.0476199	0.351665	0.238225	0.238225	0.0613433	0.238225	0.351665	0.284037	0.0384622	0.0823791	0.0384622	0.0384622	0.0384622	0.115769	0.274167	0.238225	0.238225	0.238225	0.351665	0.0476199	0.284037	0.351665	0.284037	0.238225	0.284037	0.0613433	0.0476199	0.0823791	0.0613433	0.284037	0.0322586	0.0613433	0.238225	0.274167	0.206874	0.284037	0.238225	0.728332	0.0322586	0.65227	0.0384622	0.0322586	0.238225	0.115769	0.0476199	0.0476199	0.0476199	0.0476199
0.0322586	0.115769	0.0476199	0.0476199	0.0322586	0.0322586	0.148977	0.0322586	0.0476199	0.0384622	0.171903	0.0823791	0.0934083	0.0934083	0.0934083	0.115769	0.0613433	0.0322586	0.0322586	0.0322586	0.0476199	0.0476199	0.0384622	0.0476199	0.0384622	0.0322586	0.0384622	0.0613433	0.0476199	0.0823791	0.0613433	0.0384622	0.0783424	0.148977	0.0322586	0.0613433	0.0280133	0.0384622	0.0322586	0.0280133	0.37258	0.0250878	0.44423	0.37258	0.0322586	0.517415	0.833333	0.833333	0.212832	0.0476199
0.0545214	0.657472	0.0714299	0.527499	0.629709	0.402632	0.0865818	0.402632	0.527499	0.45301	0.0613433	0.109892	0.0613433	0.0613433	0.0613433	0.147106	0.386968	0.402632	0.402632	0.402632	0.527499	0.0714299	0.45301	0.527499	0.45301	0.402632	0.45301	0.0865818	0.0714299	0.109892	0.0865818	0.45301	0.0545214	0.0865818	0.402632	0.386968	0.368193	0.45301	0.402632	0.368193	0.0545214	0.344479	0.0613433	0.0545214	0.402632	0.147106	0.0714299	0.0714299	0.0714299	0.0714299
0.0411723	0.12825	0.659999	0.0571439	0.0411723	0.0411723	0.0714299	0.0411723	0.0571439	0.0476199	0.0476199	0.0933603	0.0476199	0.0476199	0.0476199	0.12825	0.0714299	0.0411723	0.0411723	0.0411723	0.0571439	0.421999	0.0476199	0.0571439	0.0476199	0.0411723	0.0476199	0.0714299	0.659999	0.0933603	0.0714299	0.0476199	0.0411723	0.0714299	0.0411723	0.0714299	0.0367619	0.0476199	0.0411723	0.0367619	0.0411723	0.0337236	0.0476199	0.0411723	0.0411723	0.12825	0.0571439	0.0571439	0.0571439	0.0571439
0.0322586	0.115769	0.0476199	0.0476199	0.0322586	0.0322586	0.274167	0.0322586	0.0476199	0.0384622	0.0934083	0.0823791	0.0934083	0.0934083	0.0934083	0.115769	0.0613433	0.0322586	0.0322586	0.0322586	0.0476199	0.0476199	0.0384622	0.0476199	0.0384622	0.0322586	0.0384622	0.0613433	0.0476199	0.0823791	0.0613433	0.0384622	0.0783424	0.148977	0.0322586	0.0613433	0.0280133	0.0384622	0.0322586	0.0280133	0.0783424	0.0250878	0.0934083	0.0783424	0.0322586	0.281153	0.115648	0.115648	0.115648	0.0476199
0.0411723	0.12825	0.0571439	0.0571439	0.0411723	0.0411723	0.173473	0.0411723	0.0571439	0.0476199	0.212832	0.0933603	0.115648	0.115648	0.115648	0.12825	0.0714299	0.0411723	0.0411723	0.0411723	0.0571439	0.0571439	0.0476199	0.0571439	0.0476199	0.0411723	0.0476199	0.0714299	0.0571439	0.0933603	0.0714299	0.0476199	0.09999	0.173473	0.0411723	0.0714299	0.0367619	0.0476199	0.0411723	0.0367619	0.475531	0.0337236	0.549999	0.475531	0.0411723	0.573197	0.659999	0.659999	0.255398	0.0571439
0.0220824	0.454209	0.0367619	0.271481	0.255047	0.163075	0.049858	0.163075	0.271481	0.206874	0.0280133	0.0698989	0.0280133	0.0280133	0.0280133	0.101627	0.222835	0.163075	0.163075	0.163075	0.271481	0.0367619	0.206874	0.271481	0.206874	0.163075	0.206874	0.049858	0.0367619	0.0698989	0.049858	0.206874	0.0220824	0.049858	0.163075	0.222835	0.133087	0.206874	0.163075	0.133087	0.0220824	0.112415	0.0280133	0.0220824	0.163075	0.101627	0.0367619	0.0367619	0.0367619	0.0367619
0.0411723	0.12825	0.0571439	0.0571439	0.0411723	0.0411723	0.173473	0.0411723	0.0571439	0.0476199	0.212832	0.0933603	0.115648	0.115648	0.115648	0.12825	0.0714299	0.0411723	0.0411723	0.0411723	0.0571439	0.0571439	0.0476199	0.0571439	0.0476199	0.0411723	0.0476199	0.0714299	0.0571439	0.0933603	0.0714299	0.0476199	0.09999	0.173473	0.0411723	0.0714299	0.0367619	0.0476199	0.0411723	0.0367619	0.475531	0.0337236	0.549999	0.475531	0.0411723	0.573197	0.659999	0.659999	0.255398	0.0571439
0.10736	1	0.12825	0.573197	0.479833	0.479833	0.147106	0.479833	0.573197	0.517415	0.115769	0.176371	0.115769	0.115769	0.115769	0.223744	0.657472	0.479833	0.479833	0.479833	0.573197	0.12825	0.517415	0.573197	0.517415	0.479833	0.517415	0.147106	0.12825	0.176371	0.147106	0.517415	0.10736	0.147106	0.479833	0.657472	0.454209	0.517415	0.479833	0.454209	0.10736	0.436596	0.115769	0.10736	0.479833	0.223744	0.12825	0.12825	0.12825	0.12825
0.0322586	0.115769	0.0476199	0.0476199	0.0322586	0.0322586	0.0613433	0.0322586	0.0476199	0.0384622	0.0384622	0.0823791	0.0384622	0.0384622	0.0384622	0.115769	0.0613433	0.0322586	0.0322586	0.0322586	0.0476199	0.0476199	0.0384622	0.0476199	0.0384622	0.0322586	0.0384622	0.0613433	0.0476199	0.0823791	0.0613433	0.0384622	0.0322586	0.0613433	0.0322586	0.0613433	0.0280133	0.0384622	0.0322586	0.0280133	0.0322586	0.0250878	0.0384622	0.0322586	0.0322586	0.115769	0.0476199	0.0476199	0.0476199	0.833333
0.0411723	0.12825	0.0571439	0.0571439	0.0411723	0.0411723	0.173473	0.0411723	0.0571439	0.0476199	0.115648	0.0933603	0.212832	0.212832	0.212832	0.12825	0.0714299	0.0411723	0.0411723	0.0411723	0.0571439	0.0571439	0.0476199	0.0571439	0.0476199	0.0411723	0.0476199	0.0714299	0.0571439	0.0933603	0.0714299	0.0476199	0.475531	0.173473	0.0411723	0.0714299	0.0367619	0.0476199	0.0411723	0.0367619	0.09999	0.0337236	0.115648	0.09999	0.0411723	0.311463	0.138778	0.138778	0.138778	0.0571439
0.0262177	0.10736	0.0411723	0.0411723	0.0262177	0.0262177	0.132409	0.0262177	0.0411723	0.0322586	0.0783424	0.0749632	0.0783424	0.0783424	0.0783424	0.10736	0.0545214	0.0262177	0.0262177	0.0262177	0.0411723	0.0411723	0.0322586	0.0411723	0.0322586	0.0262177	0.0322586	0.0545214	0.0411723	0.0749632	0.0545214	0.0322586	0.0636715	0.132409	0.0262177	0.0545214	0.0220824	0.0322586	0.0262177	0.0220824	0.0636715	0.0192322	0.0783424	0.0636715	0.0262177	0.260731	0.09999	0.09999	0.09999	0.0411723
0.0545214	0.147106	0.0714299	0.0714299	0.0545214	0.0545214	0.21027	0.0545214	0.0714299	0.0613433	0.148977	0.109892	0.148977	0.148977	0.148977	0.147106	0.0865818	0.0545214	0.0545214	0.0545214	0.0714299	0.0714299	0.0613433	0.0714299	0.0613433	0.0545214	0.0613433	0.0865818	0.0714299	0.109892	0.0865818	0.0613433	0.132409	0.21027	0.0545214	0.0865818	0.049858	0.0613433	0.0545214	0.049858	0.132409	0.0466468	0.148977	0.132409	0.0545214	0.357257	0.173473	0.173473	0.173473	0.0714299
0.0262177	0.10736	0.0411723	0.0411723	0.0262177	0.0262177	0.132409	0.0262177	0.0411723	0.0322586	0.0783424	0.0749632	0.0783424	0.0783424	0.0783424	0.10736	0.0545214	0.0262177	0.0262177	0.0262177	0.0411723	0.0411723	0.0322586	0.0411723	0.0322586	0.0262177	0.0322586	0.0545214	0.0411723	0.0749632	0.0545214	0.0322586	0.0636715	0.132409	0.0262177	0.0545214	0.0220824	0.0322586	0.0262177	0.0220824	0.0636715	0.0192322	0.0783424	0.0636715	0.0262177	0.260731	0.09999	0.09999	0.09999	0.0411723
0.0262177	0.479833	0.0411723	0.475531	0.193613	0.193613	0.0545214	0.302808	0.304051	0.37258	0.0322586	0.0749632	0.0322586	0.0322586	0.0322586	0.10736	0.243677	0.302808	0.193613	0.193613	0.304051	0.0411723	0.238225	0.475531	0.238225	0.302808	0.37258	0.0545214	0.0411723	0.0749632	0.0545214	0.238225	0.0262177	0.0545214	0.193613	0.243677	0.255047	0.37258	0.302808	0.163075	0.0262177	0.142026	0.0322586	0.0262177	0.193613	0.10736	0.0411723	0.0411723	0.0411723	0.0411723
0.0322586	0.517415	0.0476199	0.351665	0.238225	0.238225	0.0613433	0.238225	0.351665	0.284037	0.0384622	0.0823791	0.0384622	0.0384622	0.0384622	0.115769	0.274167	0.238225	0.238225	0.238225	0.351665	0.0476199	0.44423	0.351665	0.44423	0.238225	0.284037	0.0613433	0.0476199	0.0823791	0.0613433	0.673076	0.0322586	0.0613433	0.37258	0.274167	0.206874	0.284037	0.238225	0.206874	0.0322586	0.185269	0.0384622	0.0322586	0.238225	0.115769	0.0476199	0.0476199	0.0476199	0.0476199
0.243677	0.147106	0.0714299	0.0714299	0.0545214	0.0545214	0.0865818	0.0545214	0.0714299	0.0613433	0.0613433	0.109892	0.0613433	0.0613433	0.0613433	0.147106	0.0865818	0.0545214	0.0545214	0.0545214	0.0714299	0.0714299	0.0613433	0.0714299	0.0613433	0.0545214	0.0613433	0.639393	0.0714299	0.491152	0.386968	0.0613433	0.0545214	0.0865818	0.0545214	0.0865818	0.049858	0.0613433	0.0545214	0.049858	0.0545214	0.0466468	0.0613433	0.0545214	0.0545214	0.147106	0.0714299	0.0714299	0.0714299	0.0714299
0.402632	0.147106	0.0714299	0.0714299	0.0545214	0.0545214	0.0865818	0.0545214	0.0714299	0.0613433	0.0613433	0.109892	0.0613433	0.0613433	0.0613433	0.147106	0.0865818	0.0545214	0.0545214	0.0545214	0.0714299	0.0714299	0.0613433	0.0714299	0.0613433	0.0545214	0.0613433	0.386968	0.0714299	0.491152	0.386968	0.0613433	0.0545214	0.0865818	0.0545214	0.0865818	0.049858	0.0613433	0.0545214	0.049858	0.0545214	0.0466468	0.0613433	0.0545214	0.0545214	0.147106	0.0714299	0.0714299	0.0714299	0.0714299
0.0220824	0.454209	0.0367619	0.271481	0.163075	0.163075	0.049858	0.163075	0.271481	0.206874	0.0280133	0.0698989	0.0280133	0.0280133	0.0280133	0.101627	0.222835	0.163075	0.255047	0.163075	0.271481	0.0367619	0.206874	0.271481	0.206874	0.163075	0.206874	0.049858	0.0367619	0.0698989	0.049858	0.206874	0.0220824	0.049858	0.163075	0.222835	0.133087	0.206874	0.163075	0.133087	0.0220824	0.112415	0.0280133	0.0220824	0.163075	0.101627	0.0367619	0.0367619	0.0367619	0.0367619
0.0411723	0.12825	0.0571439	0.0571439	0.0411723	0.0411723	0.173473	0.0411723	0.0571439	0.0476199	0.115648	0.0933603	0.115648	0.115648	0.115648	0.12825	0.0714299	0.0411723	0.0411723	0.0411723	0.0571439	0.0571439	0.0476199	0.0571439	0.0476199	0.0411723	0.0476199	0.0714299	0.0571439	0.0933603	0.0714299	0.0476199	0.09999	0.173473	0.0411723	0.0714299	0.0367619	0.0476199	0.0411723	0.0367619	0.09999	0.0337236	0.115648	0.09999	0.0411723	0.311463	0.138778	0.138778	0.138778	0.0571439
0.0749632	0.176371	0.226732	0.0933603	0.0749632	0.0749632	0.109892	0.0749632	0.0933603	0.0823791	0.0823791	0.135413	0.0823791	0.0823791	0.0823791	0.176371	0.109892	0.0749632	0.0749632	0.0749632	0.0933603	0.226732	0.0823791	0.0933603	0.0823791	0.0749632	0.0823791	0.109892	0.226732	0.135413	0.109892	0.0823791	0.0749632	0.109892	0.0749632	0.109892	0.0698989	0.0823791	0.0749632	0.0698989	0.0749632	0.0664141	0.0823791	0.0749632	0.0749632	0.176371	0.0933603	0.0933603	0.0933603	0.0933603
0.243677	0.147106	0.0714299	0.0714299	0.0545214	0.0545214	0.0865818	0.0545214	0.0714299	0.0613433	0.0613433	0.109892	0.0613433	0.0613433	0.0613433	0.147106	0.0865818	0.0545214	0.0545214	0.0545214	0.0714299	0.0714299	0.0613433	0.0714299	0.0613433	0.0545214	0.0613433	0.386968	0.0714299	0.811538	0.639393	0.0613433	0.0545214	0.0865818	0.0545214	0.0865818	0.049858	0.0613433	0.0545214	0.049858	0.0545214	0.0466468	0.0613433	0.0545214	0.0545214	0.147106	0.0714299	0.0714299	0.0714299	0.0714299
0.132409	0.147106	0.0714299	0.0714299	0.0545214	0.0545214	0.0865818	0.0545214	0.0714299	0.0613433	0.0613433	0.109892	0.0613433	0.0613433	0.0613433	0.147106	0.0865818	0.0545214	0.0545214	0.0545214	0.0714299	0.0714299	0.0613433	0.0714299	0.0613433	0.0545214	0.0613433	0.21027	0.0714299	0.266882	0.21027	0.0613433	0.0545214	0.0865818	0.0545214	0.0865818	0.049858	0.0613433	0.0545214	0.049858	0.0545214	0.0466468	0.0613433	0.0545214	0.0545214	0.147106	0.0714299	0.0714299	0.0714299	0.0714299
0.243677	0.147106	0.0714299	0.0714299	0.0545214	0.0545214	0.0865818	0.0545214	0.0714299	0.0613433	0.0613433	0.109892	0.0613433	0.0613433	0.0613433	0.147106	0.0865818	0.0545214	0.0545214	0.0545214	0.0714299	0.0714299	0.0613433	0.0714299	0.0613433	0.0545214	0.0613433	1	0.0714299	0.491152	0.386968	0.0613433	0.0545214	0.0865818	0.0545214	0.0865818	0.049858	0.0613433	0.0545214	0.049858	0.0545214	0.0466468	0.0613433	0.0545214	0.0545214	0.147106	0.0714299	0.0714299	0.0714299	0.0714299
0.0220824	0.454209	0.0367619	0.271481	0.163075	0.163075	0.049858	0.163075	0.271481	0.206874	0.0280133	0.0698989	0.0280133	0.0280133	0.0280133	0.101627	0.222835	0.163075	0.163075	0.163075	0.271481	0.0367619	0.206874	0.271481	0.206874	0.163075	0.206874	0.049858	0.0367619	0.0698989	0.049858	0.206874	0.0220824	0.049858	0.163075	0.222835	0.133087	0.206874	0.163075	0.468554	0.0220824	0.580615	0.0280133	0.0220824	0.163075	0.101627	0.0367619	0.0367619	0.0367619	0.0367619
0.0262177	0.479833	0.0411723	0.304051	0.193613	0.193613	0.0545214	0.193613	0.304051	0.238225	0.0322586	0.0749632	0.0322586	0.0322586	0.0322586	0.10736	0.243677	0.193613	0.193613	0.193613	0.304051	0.0411723	0.238225	0.304051	0.238225	0.193613	0.238225	0.0545214	0.0411723	0.0749632	0.0545214	0.238225	0.0262177	0.0545214	0.193613	0.243677	0.163075	0.238225	0.193613	0.574132	0.0262177	0.733557	0.0322586	0.0262177	0.193613	0.10736	0.0411723	0.0411723	0.0411723	0.0411723
0.0322586	0.517415	0.0476199	0.351665	0.238225	0.238225	0.0613433	0.238225	0.351665	0.284037	0.0384622	0.0823791	0.0384622	0.0384622	0.0384622	0.115769	0.274167	0.238225	0.238225	0.238225	0.351665	0.0476199	0.284037	0.351665	0.284037	0.238225	0.284037	0.0613433	0.0476199	0.0823791	0.0613433	0.284037	0.0322586	0.0613433	0.238225	0.274167	0.206874	0.284037	0.238225	0.490223	0.0322586	0.439028	0.0384622	0.0322586	0.238225	0.115769	0.0476199	0.0476199	0.0476199	0.0476199
0.0262177	0.479833	0.0411723	0.304051	0.193613	0.193613	0.0545214	0.193613	0.304051	0.238225	0.0322586	0.0749632	0.0322586	0.0322586	0.0322586	0.10736	0.243677	0.193613	0.193613	0.193613	0.304051	0.0411723	0.238225	0.304051	0.238225	0.193613	0.238225	0.0545214	0.0411723	0.0749632	0.0545214	0.238225	0.0262177	0.0545214	0.193613	0.243677	0.163075	0.238225	0.193613	0.386435	0.0262177	0.336557	0.0322586	0.0262177	0.193613	0.10736	0.0411723	0.0411723	0.0411723	0.0411723
0.0220824	0.101627	0.0367619	0.0367619	0.0220824	0.0220824	0.121084	0.0220824	0.0367619	0.0280133	0.0680322	0.0698989	0.0680322	0.0680322	0.0680322	0.101627	0.049858	0.0220824	0.0220824	0.0220824	0.0367619	0.0367619	0.0280133	0.0367619	0.0280133	0.0220824	0.0280133	0.049858	0.0367619	0.0698989	0.049858	0.0280133	0.0536287	0.121084	0.0220824	0.049858	0.0180216	0.0280133	0.0220824	0.0180216	0.0536287	0.0152224	0.0680322	0.0536287	0.0220824	0.246808	0.089279	0.089279	0.089279	0.0367619
0.0322586	0.517415	0.0476199	0.212832	0.144176	0.144176	0.0613433	0.144176	0.212832	0.171903	0.0384622	0.0823791	0.0384622	0.0384622	0.0384622	0.115769	0.45301	0.144176	0.144176	0.144176	0.212832	0.0476199	0.171903	0.212832	0.171903	0.144176	0.171903	0.0613433	0.0476199	0.0823791	0.0613433	0.171903	0.0322586	0.0613433	0.144176	0.45301	0.125202	0.171903	0.144176	0.125202	0.0322586	0.112127	0.0384622	0.0322586	0.144176	0.115769	0.0476199	0.0476199	0.0476199	0.0476199
0.0322586	0.517415	0.0476199	0.549999	0.238225	0.238225	0.0613433	0.37258	0.351665	0.44423	0.0384622	0.0823791	0.0384622	0.0384622	0.0384622	0.115769	0.274167	0.37258	0.238225	0.238225	0.351665	0.0476199	0.284037	0.549999	0.284037	0.564516	0.673076	0.0613433	0.0476199	0.0823791	0.0613433	0.284037	0.0322586	0.0613433	0.238225	0.274167	0.323547	0.44423	0.37258	0.206874	0.0322586	0.185269	0.0384622	0.0322586	0.238225	0.115769	0.0476199	0.0476199	0.0476199	0.0476199
0.0411723	0.12825	0.0571439	0.0571439	0.0411723	0.0411723	0.173473	0.0411723	0.0571439	0.0476199	0.115648	0.0933603	0.115648	0.115648	0.115648	0.12825	0.0714299	0.0411723	0.0411723	0.0411723	0.0571439	0.0571439	0.0476199	0.0571439	0.0476199	0.0411723	0.0476199	0.0714299	0.0571439	0.0933603	0.0714299	0.0476199	0.09999	0.173473	0.0411723	0.0714299	0.0367619	0.0476199	0.0411723	0.0367619	0.09999	0.0337236	0.115648	0.09999	0.0411723	0.311463	0.138778	0.138778	0.138778	0.0571439
0.0192322	0.436596	0.0337236	0.249044	0.142026	0.142026	0.0466468	0.142026	0.249044	0.185269	0.0250878	0.0664141	0.0250878	0.0250878	0.0250878	0.0976859	0.208483	0.142026	0.142026	0.142026	0.249044	0.0337236	0.185269	0.249044	0.185269	0.142026	0.185269	0.0466468	0.0337236	0.0664141	0.0466468	0.185269	0.0192322	0.0466468	0.142026	0.208483	0.112415	0.185269	0.142026	0.266387	0.0192322	0.218011	0.0250878	0.0192322	0.142026	0.0976859	0.0337236	0.0337236	0.0337236	0.0337236
0.0411723	0.573197	0.0571439	0.421999	0.304051	0.304051	0.0714299	0.304051	0.421999	0.351665	0.0476199	0.0933603	0.0476199	0.0476199	0.0476199	0.12825	0.319248	0.304051	0.304051	0.304051	0.421999	0.0571439	0.351665	0.421999	0.351665	0.304051	0.351665	0.0714299	0.0571439	0.0933603	0.0714299	0.351665	0.0411723	0.0714299	0.304051	0.319248	0.271481	0.351665	0.304051	0.271481	0.0411723	0.249044	0.0476199	0.0411723	0.304051	0.12825	0.0571439	0.0571439	0.0571439	0.0571439
0.0545214	0.147106	0.0714299	0.0714299	0.0545214	0.0545214	0.21027	0.0545214	0.0714299	0.0613433	0.148977	0.109892	0.148977	0.148977	0.148977	0.147106	0.0865818	0.0545214	0.0545214	0.0545214	0.0714299	0.0714299	0.0613433	0.0714299	0.0613433	0.0545214	0.0613433	0.0865818	0.0714299	0.109892	0.0865818	0.0613433	0.132409	0.21027	0.0545214	0.0865818	0.049858	0.0613433	0.0545214	0.049858	0.132409	0.0466468	0.148977	0.132409	0.0545214	0.357257	0.173473	0.173473	0.173473	0.0714299
0.0322586	0.517415	0.0476199	0.351665	0.238225	0.238225	0.0613433	0.238225	0.351665	0.284037	0.0384622	0.0823791	0.0384622	0.0384622	0.0384622	0.115769	0.274167	0.238225	0.238225	0.238225	0.351665	0.0476199	0.284037	0.351665	0.284037	0.238225	0.284037	0.0613433	0.0476199	0.0823791	0.0613433	0.284037	0.0322586	0.0613433	0.238225	0.274167	0.206874	0.284037	0.238225	0.206874	0.0322586	0.185269	0.0384622	0.0322586	0.238225	0.115769	0.0476199	0.0476199	0.0476199	0.0476199
0.0220824	0.454209	0.0367619	0.271481	0.163075	0.842271	0.049858	0.163075	0.643322	0.206874	0.0280133	0.0698989	0.0280133	0.0280133	0.0280133	0.101627	0.222835	0.163075	0.163075	0.163075	0.271481	0.0367619	0.206874	0.271481	0.206874	0.163075	0.206874	0.049858	0.0367619	0.0698989	0.049858	0.206874	0.0220824	0.049858	0.163075	0.222835	0.133087	0.206874	0.163075	0.133087	0.0220824	0.112415	0.0280133	0.0220824	0.163075	0.101627	0.0367619	0.0367619	0.0367619	0.0367619
0.0220824	0.454209	0.0367619	0.271481	0.163075	0.163075	0.049858	0.163075	0.271481	0.206874	0.0280133	0.0698989	0.0280133	0.0280133	0.0280133	0.101627	0.222835	0.163075	0.163075	0.163075	0.271481	0.0367619	0.206874	0.271481	0.206874	0.163075	0.206874	0.049858	0.0367619	0.0698989	0.049858	0.206874	0.0220824	0.049858	0.163075	0.222835	0.133087	0.206874	0.163075	0.315373	0.0220824	0.266387	0.0280133	0.0220824	0.163075	0.101627	0.0367619	0.0367619	0.0367619	0.0367619
0.0411723	0.573197	0.0571439	0.421999	0.304051	0.304051	0.0714299	0.304051	0.421999	0.351665	0.0476199	0.0933603	0.0476199	0.0476199	0.0476199	0.12825	0.319248	0.304051	0.475531	0.304051	0.421999	0.0571439	0.351665	0.421999	0.351665	0.304051	0.351665	0.0714299	0.0571439	0.0933603	0.0714299	0.351665	0.0411723	0.0714299	0.304051	0.319248	0.271481	0.351665	0.304051	0.271481	0.0411723	0.249044	0.0476199	0.0411723	0.304051	0.12825	0.0571439	0.0571439	0.0571439	0.0571439
0.0262177	0.479833	0.0411723	0.304051	0.193613	0.193613	0.0545214	0.193613	0.304051	0.238225	0.0322586	0.0749632	0.0322586	0.0322586	0.0322586	0.10736	0.243677	0.193613	0.193613	0.193613	0.304051	0.0411723	0.238225	0.304051	0.238225	0.193613	0.238225	0.0545214	0.0411723	0.0749632	0.0545214	0.238225	0.0262177	0.0545214	0.193613	0.243677	0.163075	0.238225	0.193613	0.163075	0.0262177	0.142026	0.0322586	0.0262177	0.193613	0.10736	0.0411723	0.0411723	0.0411723	0.0411723
0.0545214	0.147106	0.0714299	0.0714299	0.0545214	0.0545214	0.0865818	0.0545214	0.0714299	0.0613433	0.0613433	0.109892	0.0613433	0.0613433	0.0613433	0.147106	0.0865818	0.0545214	0.0545214	0.0545214	0.0714299	0.0714299	0.0613433	0.0714299	0.0613433	0.0545214	0.0613433	0.0865818	0.0714299	0.109892	0.0865818	0.0613433	0.0545214	0.0865818	0.0545214	0.0865818	0.049858	0.0613433	0.0545214	0.049858	0.0545214	0.0466468	0.0613433	0.0545214	0.0545214	0.147106	0.0714299	0.0714299	0.0714299	0.173473
0.0262177	0.479833	0.0411723	0.304051	0.193613	0.193613	0.0545214	0.193613	0.304051	0.238225	0.0322586	0.0749632	0.0322586	0.0322586	0.0322586	0.10736	0.243677	0.193613	0.302808	0.193613	0.304051	0.0411723	0.238225	0.304051	0.238225	0.193613	0.238225	0.0545214	0.0411723	0.0749632	0.0545214	0.238225	0.0262177	0.0545214	0.193613	0.243677	0.163075	0.238225	0.193613	0.163075	0.0262177	0.142026	0.0322586	0.0262177	0.193613	0.10736	0.0411723	0.0411723	0.0411723	0.0411723
0.10736	0.223744	0.12825	0.12825	0.10736	0.10736	0.147106	0.10736	0.12825	0.115769	0.115769	0.176371	0.115769	0.115769	0.115769	0.543379	0.147106	0.10736	0.10736	0.10736	0.12825	0.12825	0.115769	0.12825	0.115769	0.10736	0.115769	0.147106	0.12825	0.176371	0.147106	0.115769	0.10736	0.147106	0.10736	0.147106	0.101627	0.115769	0.10736	0.101627	0.10736	0.0976859	0.115769	0.10736	0.10736	0.223744	0.12825	0.12825	0.12825	0.12825
0.0262177	0.479833	0.0411723	0.184015	0.117177	0.117177	0.0545214	0.117177	0.184015	0.144176	0.0322586	0.0749632	0.0322586	0.0322586	0.0322586	0.10736	0.402632	0.117177	0.117177	0.117177	0.184015	0.0411723	0.144176	0.184015	0.144176	0.117177	0.144176	0.0545214	0.0411723	0.0749632	0.0545214	0.144176	0.0262177	0.0545214	0.117177	0.402632	0.0986948	0.144176	0.117177	0.0986948	0.0262177	0.085956	0.0322586	0.0262177	0.117177	0.10736	0.0411723	0.0411723	0.0411723	0.0411723
0.0262177	0.479833	0.0411723	0.304051	0.193613	0.193613	0.0545214	0.193613	0.304051	0.238225	0.0322586	0.0749632	0.0322586	0.0322586	0.0322586	0.10736	0.243677	0.193613	0.193613	0.193613	0.304051	0.0411723	0.564516	0.304051	0.564516	0.193613	0.238225	0.0545214	0.0411723	0.0749632	0.0545214	0.37258	0.0262177	0.0545214	0.458801	0.243677	0.163075	0.238225	0.193613	0.163075	0.0262177	0.142026	0.0322586	0.0262177	0.193613	0.10736	0.0411723	0.0411723	0.0411723	0.0411723
0.0220824	0.454209	0.0367619	0.271481	0.163075	0.163075	0.049858	0.163075	0.271481	0.206874	0.0280133	0.0698989	0.0280133	0.0280133	0.0280133	0.101627	0.222835	0.163075	0.163075	0.163075	0.271481	0.0367619	0.206874	0.271481	0.206874	0.163075	0.206874	0.049858	0.0367619	0.0698989	0.049858	0.206874	0.0220824	0.049858	0.163075	0.222835	0.133087	0.206874	0.163075	0.315373	0.0220824	0.266387	0.0280133	0.0220824	0.163075	0.101627	0.0367619	0.0367619	0.0367619	0.0367619
0.0411723	0.12825	0.0571439	0.0571439	0.0411723	0.0411723	0.173473	0.0411723	0.0571439	0.0476199	0.115648	0.0933603	0.115648	0.115648	0.115648	0.12825	0.0714299	0.0411723	0.0411723	0.0411723	0.0571439	0.0571439	0.0476199	0.0571439	0.0476199	0.0411723	0.0476199	0.0714299	0.0571439	0.0933603	0.0714299	0.0476199	0.09999	0.173473	0.0411723	0.0714299	0.0367619	0.0476199	0.0411723	0.0367619	0.09999	0.0337236	0.115648	0.09999	0.0411723	0.311463	0.138778	0.138778	0.138778	0.0571439
0.0545214	0.657472	0.0714299	0.319248	0.243677	0.243677	0.0865818	0.243677	0.319248	0.274167	0.0613433	0.109892	0.0613433	0.0613433	0.0613433	0.147106	0.639393	0.243677	0.243677	0.243677	0.319248	0.0714299	0.274167	0.319248	0.274167	0.243677	0.274167	0.0865818	0.0714299	0.109892	0.0865818	0.274167	0.0545214	0.0865818	0.243677	0.639393	0.222835	0.274167	0.243677	0.222835	0.0545214	0.208483	0.0613433	0.0545214	0.243677	0.147106	0.0714299	0.0714299	0.0714299	0.0714299
0.0220824	0.454209	0.0367619	0.271481	0.163075	0.163075	0.049858	0.163075	0.271481	0.206874	0.0280133	0.0698989	0.0280133	0.0280133	0.0280133	0.101627	0.222835	0.163075	0.163075	0.163075	0.271481	0.0367619	0.490223	0.271481	0.490223	0.163075	0.206874	0.049858	0.0367619	0.0698989	0.049858	0.323547	0.0220824	0.049858	0.386435	0.222835	0.133087	0.206874	0.163075	0.133087	0.0220824	0.112415	0.0280133	0.0220824	0.163075	0.101627	0.0367619	0.0367619	0.0367619	0.0367619
0.0262177	0.479833	0.0411723	0.184015	0.117177	0.117177	0.0545214	0.117177	0.184015	0.144176	0.0322586	0.0749632	0.0322586	0.0322586	0.0322586	0.10736	0.402632	0.117177	0.117177	0.117177	0.184015	0.0411723	0.144176	0.184015	0.144176	0.117177	0.144176	0.0545214	0.0411723	0.0749632	0.0545214	0.144176	0.0262177	0.0545214	0.117177	0.402632	0.0986948	0.144176	0.117177	0.0986948	0.0262177	0.085956	0.0322586	0.0262177	0.117177	0.10736	0.0411723	0.0411723	0.0411723	0.0411723
0.0262177	0.479833	0.0411723	0.184015	0.117177	0.117177	0.0545214	0.117177	0.184015	0.144176	0.0322586	0.0749632	0.0322586	0.0322586	0.0322586	0.10736	0.402632	0.117177	0.117177	0.117177	0.184015	0.0411723	0.144176	0.184015	0.144176	0.117177	0.144176	0.0545214	0.0411723	0.0749632	0.0545214	0.144176	0.0262177	0.0545214	0.117177	0.402632	0.0986948	0.144176	0.117177	0.0986948	0.0262177	0.085956	0.0322586	0.0262177	0.117177	0.10736	0.0411723	0.0411723	0.0411723	0.0411723
0.0262177	0.260731	0.0411723	0.09999	0.0636715	0.0636715	0.0545214	0.0636715	0.09999	0.0783424	0.0322586	0.0749632	0.0322586	0.0322586	0.0322586	0.10736	0.132409	0.0636715	0.0636715	0.0636715	0.09999	0.0411723	0.0783424	0.09999	0.0783424	0.0636715	0.0783424	0.0545214	0.0411723	0.0749632	0.0545214	0.0783424	0.0262177	0.0545214	0.0636715	0.132409	0.0536287	0.0783424	0.0636715	0.0536287	0.0262177	0.0467067	0.0322586	0.0262177	0.0636715	0.10736	0.0411723	0.0411723	0.0411723	0.0411723
0.0749632	0.176371	0.0933603	0.0933603	0.0749632	0.0749632	0.266882	0.0749632	0.0933603	0.0823791	0.200064	0.135413	0.200064	0.200064	0.200064	0.176371	0.109892	0.0749632	0.0749632	0.0749632	0.0933603	0.0933603	0.0823791	0.0933603	0.0823791	0.0749632	0.0823791	0.109892	0.0933603	0.135413	0.109892	0.0823791	0.182054	0.266882	0.0749632	0.109892	0.0698989	0.0823791	0.0749632	0.0698989	0.182054	0.0664141	0.200064	0.182054	0.0749632	0.428329	0.226732	0.226732	0.226732	0.0933603
0.0262177	0.479833	0.0411723	0.475531	0.193613	0.193613	0.0545214	0.302808	0.304051	0.37258	0.0322586	0.0749632	0.0322586	0.0322586	0.0322586	0.10736	0.243677	0.302808	0.193613	0.193613	0.304051	0.0411723	0.238225	0.475531	0.238225	0.302808	0.37258	0.0545214	0.0411723	0.0749632	0.0545214	0.238225	0.0262177	0.0545214	0.193613	0.243677	0.255047	0.37258	0.302808	0.163075	0.0262177	0.142026	0.0322586	0.0262177	0.193613	0.10736	0.0411723	0.0411723	0.0411723	0.0411723
0.0545214	0.147106	0.0714299	0.0714299	0.0545214	0.0545214	0.0865818	0.0545214	0.0714299	0.0613433	0.0613433	0.109892	0.0613433	0.0613433	0.0613433	0.147106	0.0865818	0.0545214	0.0545214	0.0545214	0.0714299	0.0714299	0.0613433	0.0714299	0.0613433	0.0545214	0.0613433	0.0865818	0.0714299	0.109892	0.0865818	0.0613433	0.0545214	0.0865818	0.0545214	0.0865818	0.049858	0.0613433	0.0545214	0.049858	0.0545214	0.0466468	0.0613433	0.0545214	0.0545214	0.147106	0.0714299	0.0714299	0.0714299	0.173473
0.0749632	0.176371	0.0933603	0.0933603	0.0749632	0.0749632	0.266882	0.0749632	0.0933603	0.0823791	0.200064	0.135413	0.200064	0.200064	0.200064	0.176371	0.109892	0.0749632	0.0749632	0.0749632	0.0933603	0.0933603	0.0823791	0.0933603	0.0823791	0.0749632	0.0823791	0.109892	0.0933603	0.135413	0.109892	0.0823791	0.182054	0.491152	0.0749632	0.109892	0.0698989	0.0823791	0.0749632	0.0698989	0.182054	0.0664141	0.200064	0.182054	0.0749632	0.428329	0.226732	0.226732	0.226732	0.0933603
0.0411723	0.573197	0.0571439	0.659999	0.304051	0.304051	0.0714299	0.475531	0.421999	0.549999	0.0476199	0.0933603	0.0476199	0.0476199	0.0476199	0.12825	0.319248	0.475531	0.304051	0.304051	0.421999	0.0571439	0.351665	0.659999	0.351665	0.475531	0.549999	0.0714299	0.0571439	0.0933603	0.0714299	0.351665	0.0411723	0.0714299	0.304051	0.319248	0.424592	0.549999	0.475531	0.271481	0.0411723	0.249044	0.0476199	0.0411723	0.304051	0.12825	0.0571439	0.0571439	0.0571439	0.0571439
0.0322586	0.517415	0.0476199	0.351665	0.238225	0.238225	0.0613433	0.238225	0.351665	0.284037	0.0384622	0.0823791	0.0384622	0.0384622	0.0384622	0.115769	0.274167	0.238225	0.238225	0.238225	0.351665	0.0476199	0.284037	0.351665	0.284037	0.238225	0.284037	0.0613433	0.0476199	0.0823791	0.0613433	0.284037	0.0322586	0.0613433	0.238225	0.274167	0.206874	0.284037	0.238225	0.490223	0.0322586	0.439028	0.0384622	0.0322586	0.238225	0.115769	0.0476199	0.0476199	0.0476199	0.0476199
0.0220824	0.454209	0.0367619	0.271481	0.574132	0.163075	0.049858	0.163075	0.271481	0.206874	0.0280133	0.0698989	0.0280133	0.0280133	0.0280133	0.101627	0.222835	0.163075	0.163075	0.163075	0.271481	0.0367619	0.206874	0.271481	0.206874	0.163075	0.206874	0.049858	0.0367619	0.0698989	0.049858	0.206874	0.0220824	0.049858	0.163075	0.222835	0.133087	0.206874	0.163075	0.133087	0.0220824	0.112415	0.0280133	0.0220824	0.163075	0.101627	0.0367619	0.0367619	0.0367619	0.0367619
0.0322586	0.517415	0.0476199	0.351665	0.564516	0.238225	0.0613433	0.238225	0.351665	0.284037	0.0384622	0.0823791	0.0384622	0.0384622	0.0384622	0.115769	0.274167	0.238225	0.238225	0.238225	0.351665	0.0476199	0.284037	0.351665	0.284037	0.238225	0.284037	0.0613433	0.0476199	0.0823791	0.0613433	0.284037	0.0322586	0.0613433	0.238225	0.274167	0.206874	0.284037	0.238225	0.206874	0.0322586	0.185269	0.0384622	0.0322586	0.238225	0.115769	0.0476199	0.0476199	0.0476199	0.0476199
0.0322586	0.115769	0.0476199	0.0476199	0.0322586	0.0322586	0.148977	0.0322586	0.0476199	0.0384622	0.0934083	0.0823791	0.0934083	0.0934083	0.0934083	0.115769	0.0613433	0.0322586	0.0322586	0.0322586	0.0476199	0.0476199	0.0384622	0.0476199	0.0384622	0.0322586	0.0384622	0.0613433	0.0476199	0.0823791	0.0613433	0.0384622	0.0783424	0.148977	0.0322586	0.0613433	0.0280133	0.0384622	0.0322586	0.0280133	0.0783424	0.0250878	0.0934083	0.0783424	0.0322586	0.281153	0.115648	0.115648	0.115648	0.0476199
0.0322586	0.115769	0.0476199	0.0476199	0.0322586	0.0322586	0.148977	0.0322586	0.0476199	0.0384622	0.0934083	0.0823791	0.0934083	0.0934083	0.0934083	0.115769	0.0613433	0.0322586	0.0322586	0.0322586	0.0476199	0.0476199	0.0384622	0.0476199	0.0384622	0.0322586	0.0384622	0.0613433	0.0476199	0.0823791	0.0613433	0.0384622	0.0783424	0.148977	0.0322586	0.0613433	0.0280133	0.0384622	0.0322586	0.0280133	0.0783424	0.0250878	0.0934083	0.0783424	0.0322586	0.281153	0.115648	0.115648	0.115648	0.0476199
0.161604	0.305913	0.187037	0.187037	0.161604	0.161604	0.210167	0.161604	0.187037	0.171818	0.171818	0.246397	0.171818	0.171818	0.171818	0.305913	0.210167	0.161604	0.161604	0.161604	0.187037	0.187037	0.171818	0.187037	0.171818	0.161604	0.171818	0.210167	0.187037	0.246397	0.210167	0.171818	0.161604	0.210167	0.161604	0.210167	0.154659	0.171818	0.161604	0.154659	0.161604	0.149894	0.171818	0.161604	0.161604	0.305913	0.187037	0.187037	0.187037	0.187037
0.0262177	0.479833	0.0411723	0.304051	0.302808	0.193613	0.0545214	0.193613	0.304051	0.238225	0.0322586	0.0749632	0.0322586	0.0322586	0.0322586	0.10736	0.243677	0.193613	0.193613	0.193613	0.304051	0.0411723	0.238225	0.304051	0.238225	0.193613	0.238225	0.0545214	0.0411723	0.0749632	0.0545214	0.238225	0.0262177	0.0545214	0.193613	0.243677	0.163075	0.238225	0.193613	0.163075	0.0262177	0.142026	0.0322586	0.0262177	0.193613	0.10736	0.0411723	0.0411723	0.0411723	0.0411723
0.0411723	0.12825	0.0571439	0.0571439	0.0411723	0.0411723	0.0714299	0.0411723	0.0571439	0.0476199	0.0476199	0.0933603	0.0476199	0.0476199	0.0476199	0.12825	0.0714299	0.0411723	0.0411723	0.0411723	0.0571439	0.0571439	0.0476199	0.0571439	0.0476199	0.0411723	0.0476199	0.0714299	0.0571439	0.0933603	0.0714299	0.0476199	0.0411723	0.0714299	0.0411723	0.0714299	0.0367619	0.0476199	0.0411723	0.0367619	0.0411723	0.0337236	0.0476199	0.0411723	0.0411723	0.12825	0.0571439	0.0571439	0.0571439	0.255398
0.0262177	0.479833	0.0411723	0.304051	0.193613	0.193613	0.0545214	0.193613	0.304051	0.238225	0.0322586	0.0749632	0.0322586	0.0322586	0.0322586	0.10736	0.243677	0.193613	0.302808	0.193613	0.304051	0.0411723	0.238225	0.304051	0.238225	0.193613	0.238225	0.0545214	0.0411723	0.0749632	0.0545214	0.238225	0.0262177	0.0545214	0.193613	0.243677	0.163075	0.238225	0.193613	0.163075	0.0262177	0.142026	0.0322586	0.0262177	0.193613	0.10736	0.0411723	0.0411723	0.0411723	0.0411723
0.0411723	0.311463	0.0571439	0.138778	0.09999	0.09999	0.0714299	0.09999	0.138778	0.115648	0.0476199	0.0933603	0.0476199	0.0476199	0.0476199	0.12825	0.173473	0.09999	0.09999	0.09999	0.138778	0.0571439	0.115648	0.138778	0.115648	0.09999	0.115648	0.0714299	0.0571439	0.0933603	0.0714299	0.115648	0.0411723	0.0714299	0.09999	0.173473	0.089279	0.115648	0.09999	0.089279	0.0411723	0.0819002	0.0476199	0.0411723	0.09999	0.12825	0.0571439	0.0571439	0.0571439	0.0571439
0.0749632	0.176371	0.226732	0.0933603	0.0749632	0.0749632	0.109892	0.0749632	0.0933603	0.0823791	0.0823791	0.135413	0.0823791	0.0823791	0.0823791	0.176371	0.109892	0.0749632	0.0749632	0.0749632	0.0933603	0.226732	0.0823791	0.0933603	0.0823791	0.0749632	0.0823791	0.109892	0.226732	0.135413	0.109892	0.0823791	0.0749632	0.109892	0.0749632	0.109892	0.0698989	0.0823791	0.0749632	0.0698989	0.0749632	0.0664141	0.0823791	0.0749632	0.0749632	0.176371	0.0933603	0.0933603	0.0933603	0.0933603
0.0322586	0.115769	0.0476199	0.0476199	0.0322586	0.0322586	0.148977	0.0322586	0.0476199	0.0384622	0.171903	0.0823791	0.0934083	0.0934083	0.0934083	0.115769	0.0613433	0.0322586	0.0322586	0.0322586	0.0476199	0.0476199	0.0384622	0.0476199	0.0384622	0.0322586	0.0384622	0.0613433	0.0476199	0.0823791	0.0613433	0.0384622	0.0783424	0.148977	0.0322586	0.0613433	0.0280133	0.0384622	0.0322586	0.0280133	0.37258	0.0250878	0.44423	0.37258	0.0322586	0.517415	0.549999	0.549999	0.212832	0.0476199
0.0749632	0.176371	0.226732	0.0933603	0.0749632	0.0749632	0.109892	0.0749632	0.0933603	0.0823791	0.0823791	0.135413	0.0823791	0.0823791	0.0823791	0.176371	0.109892	0.0749632	0.0749632	0.0749632	0.0933603	0.226732	0.0823791	0.0933603	0.0823791	0.0749632	0.0823791	0.109892	0.226732	0.135413	0.109892	0.0823791	0.0749632	0.109892	0.0749632	0.109892	0.0698989	0.0823791	0.0749632	0.0698989	0.0749632	0.0664141	0.0823791	0.0749632	0.0749632	0.176371	0.0933603	0.0933603	0.0933603	0.0933603
0.0322586	0.517415	0.0476199	0.212832	0.144176	0.144176	0.0613433	0.144176	0.212832	0.171903	0.0384622	0.0823791	0.0384622	0.0384622	0.0384622	0.115769	0.45301	0.144176	0.144176	0.144176	0.212832	0.0476199	0.171903	0.212832	0.171903	0.144176	0.171903	0.0613433	0.0476199	0.0823791	0.0613433	0.171903	0.0322586	0.0613433	0.144176	0.45301	0.125202	0.171903	0.144176	0.125202	0.0322586	0.112127	0.0384622	0.0322586	0.144176	0.115769	0.0476199	0.0476199	0.0476199	0.0476199
0.0545214	0.147106	0.319248	0.0714299	0.0545214	0.0545214	0.0865818	0.0545214	0.0714299	0.0613433	0.0613433	0.109892	0.0613433	0.0613433	0.0613433	0.147106	0.0865818	0.0545214	0.0545214	0.0545214	0.0714299	0.319248	0.0613433	0.0714299	0.0613433	0.0545214	0.0613433	0.0865818	0.319248	0.109892	0.0865818	0.0613433	0.0545214	0.0865818	0.0545214	0.0865818	0.049858	0.0613433	0.0545214	0.049858	0.0545214	0.0466468	0.0613433	0.0545214	0.0545214	0.147106	0.0714299	0.0714299	0.0714299	0.0714299
0.0322586	0.517415	0.0476199	0.351665	0.238225	0.238225	0.0613433	0.238225	0.351665	0.284037	0.0384622	0.0823791	0.0384622	0.0384622	0.0384622	0.115769	0.274167	0.238225	0.238225	0.238225	0.351665	0.0476199	0.284037	0.351665	0.284037	0.238225	0.284037	0.0613433	0.0476199	0.0823791	0.0613433	0.284037	0.0322586	0.0613433	0.238225	0.274167	0.206874	0.284037	0.238225	0.206874	0.0322586	0.185269	0.0384622	0.0322586	0.238225	0.115769	0.0476199	0.0476199	0.0476199	0.0476199
0.0220824	0.454209	0.0367619	0.271481	0.163075	0.163075	0.049858	0.163075	0.271481	0.206874	0.0280133	0.0698989	0.0280133	0.0280133	0.0280133	0.101627	0.222835	0.163075	0.163075	0.163075	0.271481	0.0367619	0.206874	0.271481	0.206874	0.163075	0.206874	0.049858	0.0367619	0.0698989	0.049858	0.206874	0.0220824	0.049858	0.163075	0.222835	0.133087	0.206874	0.163075	0.687385	0.0220824	0.395775	0.0280133	0.0220824	0.163075	0.101627	0.0367619	0.0367619	0.0367619	0.0367619
0.0411723	0.573197	0.0571439	0.659999	0.304051	0.304051	0.0714299	0.720502	0.421999	0.549999	0.0476199	0.0933603	0.0476199	0.0476199	0.0476199	0.12825	0.319248	0.475531	0.304051	0.304051	0.421999	0.0571439	0.351665	1	0.351665	0.475531	0.549999	0.0714299	0.0571439	0.0933603	0.0714299	0.351665	0.0411723	0.0714299	0.304051	0.319248	0.424592	0.549999	0.720502	0.271481	0.0411723	0.249044	0.0476199	0.0411723	0.304051	0.12825	0.0571439	0.0571439	0.0571439	0.0571439
0.0411723	0.573197	0.0571439	0.421999	0.304051	0.304051	0.0714299	0.304051	0.421999	0.351665	0.0476199	0.0933603	0.0476199	0.0476199	0.0476199	0.12825	0.319248	0.304051	0.304051	0.304051	0.421999	0.0571439	0.351665	0.421999	0.351665	0.304051	0.351665	0.0714299	0.0571439	0.0933603	0.0714299	0.351665	0.0411723	0.0714299	0.304051	0.319248	0.271481	0.351665	0.304051	0.271481	0.0411723	0.249044	0.0476199	0.0411723	0.304051	0.12825	0.0571439	0.0571439	0.0571439	0.0571439
0.0411723	0.573197	0.0571439	0.255398	0.184015	0.184015	0.0714299	0.184015	0.255398	0.212832	0.0476199	0.0933603	0.0476199	0.0476199	0.0476199	0.12825	0.527499	0.184015	0.184015	0.184015	0.255398	0.0571439	0.212832	0.255398	0.212832	0.184015	0.212832	0.0714299	0.0571439	0.0933603	0.0714299	0.212832	0.0411723	0.0714299	0.184015	0.825	0.164303	0.212832	0.184015	0.164303	0.0411723	0.150724	0.0476199	0.0411723	0.184015	0.12825	0.0571439	0.0571439	0.0571439	0.0571439
0.0262177	0.479833	0.0411723	0.475531	0.193613	0.193613	0.0545214	1	0.304051	0.37258	0.0322586	0.0749632	0.0322586	0.0322586	0.0322586	0.10736	0.243677	0.302808	0.193613	0.193613	0.304051	0.0411723	0.238225	0.720502	0.238225	0.302808	0.37258	0.0545214	0.0411723	0.0749632	0.0545214	0.238225	0.0262177	0.0545214	0.193613	0.243677	0.255047	0.37258	0.681648	0.163075	0.0262177	0.142026	0.0322586	0.0262177	0.193613	0.10736	0.0411723	0.0411723	0.0411723	0.0411723
0.0262177	0.479833	0.0411723	0.304051	0.193613	0.193613	0.0545214	0.193613	0.304051	0.238225	0.0322586	0.0749632	0.0322586	0.0322586	0.0322586	0.10736	0.243677	0.193613	0.193613	0.193613	0.304051	0.0411723	0.564516	0.304051	0.838709	0.193613	0.238225	0.0545214	0.0411723	0.0749632	0.0545214	0.37258	0.0262177	0.0545214	0.458801	0.243677	0.163075	0.238225	0.193613	0.163075	0.0262177	0.142026	0.0322586	0.0262177	0.193613	0.10736	0.0411723	0.0411723	0.0411723	0.0411723
0.0411723	0.573197	0.0571439	0.659999	0.304051	0.304051	0.0714299	0.475531	0.421999	0.549999	0.0476199	0.0933603	0.0476199	0.0476199	0.0476199	0.12825	0.319248	0.475531	0.304051	0.304051	0.421999	0.0571439	0.351665	0.659999	0.351665	0.475531	0.549999	0.0714299	0.0571439	0.0933603	0.0714299	0.351665	0.0411723	0.0714299	0.304051	0.319248	0.424592	0.549999	0.475531	0.271481	0.0411723	0.249044	0.0476199	0.0411723	0.304051	0.12825	0.0571439	0.0571439	0.0571439	0.0571439
0.0262177	0.479833	0.0411723	0.304051	0.193613	0.302808	0.0545214	0.193613	0.475531	0.238225	0.0322586	0.0749632	0.0322586	0.0322586	0.0322586	0.10736	0.243677	0.193613	0.193613	0.193613	0.304051	0.0411723	0.238225	0.304051	0.238225	0.193613	0.238225	0.0545214	0.0411723	0.0749632	0.0545214	0.238225	0.0262177	0.0545214	0.193613	0.243677	0.163075	0.238225	0.193613	0.163075	0.0262177	0.142026	0.0322586	0.0262177	0.193613	0.10736	0.0411723	0.0411723	0.0411723	0.0411723
0.0262177	0.479833	0.0411723	0.475531	0.193613	0.193613	0.0545214	0.681648	0.304051	0.37258	0.0322586	0.0749632	0.0322586	0.0322586	0.0322586	0.10736	0.243677	0.302808	0.193613	0.193613	0.304051	0.0411723	0.238225	0.720502	0.238225	0.302808	0.37258	0.0545214	0.0411723	0.0749632	0.0545214	0.238225	0.0262177	0.0545214	0.193613	0.243677	0.255047	0.37258	1	0.163075	0.0262177	0.142026	0.0322586	0.0262177	0.193613	0.10736	0.0411723	0.0411723	0.0411723	0.0411723
0.0322586	0.517415	0.0476199	0.351665	0.238225	0.238225	0.0613433	0.238225	0.351665	0.284037	0.0384622	0.0823791	0.0384622	0.0384622	0.0384622	0.115769	0.274167	0.238225	0.37258	0.238225	0.351665	0.0476199	0.284037	0.351665	0.284037	0.238225	0.284037	0.0613433	0.0476199	0.0823791	0.0613433	0.284037	0.0322586	0.0613433	0.238225	0.274167	0.206874	0.284037	0.238225	0.206874	0.0322586	0.185269	0.0384622	0.0322586	0.238225	0.115769	0.0476199	0.0476199	0.0476199	0.0476199
0.0262177	0.10736	0.0411723	0.0411723	0.0262177	0.0262177	0.132409	0.0262177	0.0411723	0.0322586	0.0783424	0.0749632	0.0783424	0.0783424	0.0783424	0.10736	0.0545214	0.0262177	0.0262177	0.0262177	0.0411723	0.0411723	0.0322586	0.0411723	0.0322586	0.0262177	0.0322586	0.0545214	0.0411723	0.0749632	0.0545214	0.0322586	0.0636715	0.132409	0.0262177	0.0545214	0.0220824	0.0322586	0.0262177	0.0220824	0.0636715	0.0192322	0.0783424	0.0636715	0.0262177	0.260731	0.09999	0.09999	0.09999	0.0411723
0.0262177	0.479833	0.0411723	0.304051	0.193613	0.681648	0.0545214	0.193613	0.720502	0.238225	0.0322586	0.0749632	0.0322586	0.0322586	0.0322586	0.10736	0.243677	0.193613	0.193613	0.193613	0.304051	0.0411723	0.238225	0.304051	0.238225	0.193613	0.238225	0.0545214	0.0411723	0.0749632	0.0545214	0.238225	0.0262177	0.0545214	0.193613	0.243677	0.163075	0.238225	0.193613	0.163075	0.0262177	0.142026	0.0322586	0.0262177	0.193613	0.10736	0.0411723	0.0411723	0.0411723	0.0411723
0.0322586	0.281153	0.0476199	0.115648	0.0783424	0.0783424	0.0613433	0.0783424	0.115648	0.0934083	0.0384622	0.0823791	0.0384622	0.0384622	0.0384622	0.115769	0.148977	0.0783424	0.0783424	0.0783424	0.115648	0.0476199	0.0934083	0.115648	0.0934083	0.0783424	0.0934083	0.0613433	0.0476199	0.0823791	0.0613433	0.0934083	0.0322586	0.0613433	0.0783424	0.148977	0.0680322	0.0934083	0.0783424	0.0680322	0.0322586	0.0609274	0.0384622	0.0322586	0.0783424	0.115769	0.0476199	0.0476199	0.0476199	0.0476199
0.0172584	0.424422	0.0316203	0.233511	0.12745	0.12745	0.0444246	0.12745	0.233511	0.17031	0.0230621	0.0640035	0.0230621	0.0230621	0.0230621	0.094962	0.198551	0.12745	0.12745	0.12745	0.233511	0.0316203	0.40358	0.233511	0.599604	0.12745	0.17031	0.0444246	0.0316203	0.0640035	0.0444246	0.266362	0.0172584	0.0444246	0.302016	0.198551	0.0980979	0.17031	0.12745	0.0980979	0.0172584	0.0778607	0.0230621	0.0172584	0.12745	0.094962	0.0316203	0.0316203	0.0316203	0.0316203
0.0262177	0.10736	0.0411723	0.0411723	0.0262177	0.0262177	0.0545214	0.0262177	0.0411723	0.0322586	0.0322586	0.0749632	0.0322586	0.0322586	0.0322586	0.10736	0.0545214	0.0262177	0.0262177	0.0262177	0.0411723	0.0411723	0.0322586	0.0411723	0.0322586	0.0262177	0.0322586	0.0545214	0.0411723	0.0749632	0.0545214	0.0322586	0.0262177	0.0545214	0.0262177	0.0545214	0.0220824	0.0322586	0.0262177	0.0220824	0.0262177	0.0192322	0.0322586	0.0262177	0.0262177	0.10736	0.0411723	0.0411723	0.0411723	0.720502
0.0322586	0.115769	0.0476199	0.0476199	0.0322586	0.0322586	0.148977	0.0322586	0.0476199	0.0384622	0.0934083	0.0823791	0.44423	0.44423	0.44423	0.115769	0.0613433	0.0322586	0.0322586	0.0322586	0.0476199	0.0476199	0.0384622	0.0476199	0.0384622	0.0322586	0.0384622	0.0613433	0.0476199	0.0823791	0.0613433	0.0384622	0.144176	0.148977	0.0322586	0.0613433	0.0280133	0.0384622	0.0322586	0.0280133	0.0783424	0.0250878	0.0934083	0.0783424	0.0322586	0.281153	0.115648	0.115648	0.115648	0.0476199
0.0322586	0.115769	0.0476199	0.0476199	0.0322586	0.0322586	0.0613433	0.0322586	0.0476199	0.0384622	0.0384622	0.0823791	0.0384622	0.0384622	0.0384622	0.115769	0.0613433	0.0322586	0.0322586	0.0322586	0.0476199	0.0476199	0.0384622	0.0476199	0.0384622	0.0322586	0.0384622	0.0613433	0.0476199	0.0823791	0.0613433	0.0384622	0.0322586	0.0613433	0.0322586	0.0613433	0.0280133	0.0384622	0.0322586	0.0280133	0.0322586	0.0250878	0.0384622	0.0322586	0.0322586	0.115769	0.0476199	0.0476199	0.0476199	0.833333
0.182054	0.176371	0.0933603	0.0933603	0.0749632	0.0749632	0.109892	0.0749632	0.0933603	0.0823791	0.0823791	0.135413	0.0823791	0.0823791	0.0823791	0.176371	0.109892	0.0749632	0.0749632	0.0749632	0.0933603	0.0933603	0.0823791	0.0933603	0.0823791	0.0749632	0.0823791	0.266882	0.0933603	0.328859	0.266882	0.0823791	0.0749632	0.109892	0.0749632	0.109892	0.0698989	0.0823791	0.0749632	0.0698989	0.0749632	0.0664141	0.0823791	0.0749632	0.0749632	0.176371	0.0933603	0.0933603	0.0933603	0.0933603
0.0749632	0.176371	0.0933603	0.0933603	0.0749632	0.0749632	0.266882	0.0749632	0.0933603	0.0823791	0.200064	0.135413	0.200064	0.200064	0.200064	0.176371	0.109892	0.0749632	0.0749632	0.0749632	0.0933603	0.0933603	0.0823791	0.0933603	0.0823791	0.0749632	0.0823791	0.109892	0.0933603	0.135413	0.109892	0.0823791	0.182054	0.266882	0.0749632	0.109892	0.0698989	0.0823791	0.0749632	0.0698989	0.182054	0.0664141	0.200064	0.182054	0.0749632	0.428329	0.226732	0.226732	0.226732	0.0933603
0.0322586	0.517415	0.0476199	0.351665	0.238225	0.238225	0.0613433	0.238225	0.351665	0.284037	0.0384622	0.0823791	0.0384622	0.0384622	0.0384622	0.115769	0.274167	0.238225	0.238225	0.238225	0.351665	0.0476199	0.673076	0.351665	0.673076	0.238225	0.284037	0.0613433	0.0476199	0.0823791	0.0613433	0.44423	0.0322586	0.0613433	0.838709	0.274167	0.206874	0.284037	0.238225	0.206874	0.0322586	0.185269	0.0384622	0.0322586	0.238225	0.115769	0.0476199	0.0476199	0.0476199	0.0476199
0.0262177	0.479833	0.0411723	0.304051	0.193613	0.193613	0.0545214	0.193613	0.304051	0.238225	0.0322586	0.0749632	0.0322586	0.0322586	0.0322586	0.10736	0.243677	0.193613	0.193613	0.193613	0.304051	0.0411723	0.238225	0.304051	0.238225	0.193613	0.238225	0.0545214	0.0411723	0.0749632	0.0545214	0.238225	0.0262177	0.0545214	0.193613	0.243677	0.163075	0.238225	0.193613	0.163075	0.0262177	0.142026	0.0322586	0.0262177	0.193613	0.10736	0.0411723	0.0411723	0.0411723	0.0411723
0.0411723	0.12825	0.0571439	0.0571439	0.0411723	0.0411723	0.0714299	0.0411723	0.0571439	0.0476199	0.0476199	0.0933603	0.0476199	0.0476199	0.0476199	0.12825	0.0714299	0.0411723	0.0411723	0.0411723	0.0571439	0.0571439	0.0476199	0.0571439	0.0476199	0.0411723	0.0476199	0.0714299	0.0571439	0.0933603	0.0714299	0.0476199	0.0411723	0.0714299	0.0411723	0.0714299	0.0367619	0.0476199	0.0411723	0.0367619	0.0411723	0.0337236	0.0476199	0.0411723	0.0411723	0.12825	0.0571439	0.0571439	0.0571439	1
0.0220824	0.454209	0.0367619	0.271481	0.163075	0.163075	0.049858	0.163075	0.271481	0.206874	0.0280133	0.0698989	0.0280133	0.0280133	0.0280133	0.101627	0.222835	0.163075	0.163075	0.163075	0.271481	0.0367619	0.206874	0.271481	0.206874	0.163075	0.206874	0.049858	0.0367619	0.0698989	0.049858	0.206874	0.0220824	0.049858	0.163075	0.222835	0.133087	0.206874	0.163075	0.133087	0.0220824	0.112415	0.0280133	0.0220824	0.163075	0.101627	0.0367619	0.0367619	0.0367619	0.0367619
0.0783424	0.115769	0.0476199	0.0476199	0.0322586	0.0322586	0.0613433	0.0322586	0.0476199	0.0384622	0.0384622	0.0823791	0.0384622	0.0384622	0.0384622	0.115769	0.0613433	0.0322586	0.0322586	0.0322586	0.0476199	0.0476199	0.0384622	0.0476199	0.0384622	0.0322586	0.0384622	0.148977	0.0476199	0.200064	0.148977	0.0384622	0.0322586	0.0613433	0.0322586	0.0613433	0.0280133	0.0384622	0.0322586	0.0280133	0.0322586	0.0250878	0.0384622	0.0322586	0.0322586	0.115769	0.0476199	0.0476199	0.0476199	0.0476199
0.0262177	0.479833	0.0411723	0.304051	0.193613	0.193613	0.0545214	0.193613	0.304051	0.238225	0.0322586	0.0749632	0.0322586	0.0322586	0.0322586	0.10736	0.243677	0.193613	0.193613	0.193613	0.304051	0.0411723	0.238225	0.304051	0.238225	0.193613	0.238225	0.0545214	0.0411723	0.0749632	0.0545214	0.238225	0.0262177	0.0545214	0.193613	0.243677	0.163075	0.238225	0.193613	0.386435	0.0262177	0.336557	0.0322586	0.0262177	0.193613	0.10736	0.0411723	0.0411723	0.0411723	0.0411723
0.0322586	0.281153	0.0476199	0.115648	0.0783424	0.0783424	0.0613433	0.0783424	0.115648	0.0934083	0.0384622	0.0823791	0.0384622	0.0384622	0.0384622	0.115769	0.148977	0.0783424	0.0783424	0.0783424	0.115648	0.0476199	0.0934083	0.115648	0.0934083	0.0783424	0.0934083	0.0613433	0.0476199	0.0823791	0.0613433	0.0934083	0.0322586	0.0613433	0.0783424	0.148977	0.0680322	0.0934083	0.0783424	0.0680322	0.0322586	0.0609274	0.0384622	0.0322586	0.0783424	0.115769	0.0476199	0.0476199	0.0476199	0.0476199
0.132409	0.147106	0.0714299	0.0714299	0.0545214	0.0545214	0.0865818	0.0545214	0.0714299	0.0613433	0.0613433	0.109892	0.0613433	0.0613433	0.0613433	0.147106	0.0865818	0.0545214	0.0545214	0.0545214	0.0714299	0.0714299	0.0613433	0.0714299	0.0613433	0.0545214	0.0613433	0.21027	0.0714299	0.266882	0.21027	0.0613433	0.0545214	0.0865818	0.0545214	0.0865818	0.049858	0.0613433	0.0545214	0.049858	0.0545214	0.0466468	0.0613433	0.0545214	0.0545214	0.147106	0.0714299	0.0714299	0.0714299	0.0714299
0.0262177	0.10736	0.0411723	0.0411723	0.0262177	0.0262177	0.132409	0.0262177	0.0411723	0.0322586	0.0783424	0.0749632	0.144176	0.144176	0.144176	0.10736	0.0545214	0.0262177	0.0262177	0.0262177	0.0411723	0.0411723	0.0322586	0.0411723	0.0322586	0.0262177	0.0322586	0.0545214	0.0411723	0.0749632	0.0545214	0.0322586	0.302808	0.132409	0.0262177	0.0545214	0.0220824	0.0322586	0.0262177	0.0220824	0.0636715	0.0192322	0.0783424	0.0636715	0.0262177	0.260731	0.09999	0.09999	0.09999	0.0411723
0.0192322	0.436596	0.0337236	0.249044	0.142026	0.142026	0.0466468	0.142026	0.249044	0.185269	0.0250878	0.0664141	0.0250878	0.0250878	0.0250878	0.0976859	0.208483	0.142026	0.142026	0.142026	0.249044	0.0337236	0.185269	0.249044	0.185269	0.142026	0.185269	0.0466468	0.0337236	0.0664141	0.0466468	0.185269	0.0192322	0.0466468	0.142026	0.208483	0.112415	0.185269	0.142026	0.266387	0.0192322	0.218011	0.0250878	0.0192322	0.142026	0.0976859	0.0337236	0.0337236	0.0337236	0.0337236
0.0172584	0.424422	0.0316203	0.233511	0.12745	0.12745	0.0444246	0.12745	0.233511	0.17031	0.0230621	0.0640035	0.0230621	0.0230621	0.0230621	0.094962	0.198551	0.12745	0.12745	0.12745	0.233511	0.0316203	0.17031	0.233511	0.17031	0.12745	0.17031	0.0444246	0.0316203	0.0640035	0.0444246	0.17031	0.0172584	0.0444246	0.12745	0.198551	0.0980979	0.17031	0.12745	0.23246	0.0172584	0.184505	0.0230621	0.0172584	0.12745	0.094962	0.0316203	0.0316203	0.0316203	0.0316203
0.0220824	0.454209	0.0367619	0.271481	0.163075	0.842271	0.049858	0.163075	0.643322	0.206874	0.0280133	0.0698989	0.0280133	0.0280133	0.0280133	0.101627	0.222835	0.163075	0.163075	0.163075	0.271481	0.0367619	0.206874	0.271481	0.206874	0.163075	0.206874	0.049858	0.0367619	0.0698989	0.049858	0.206874	0.0220824	0.049858	0.163075	0.222835	0.133087	0.206874	0.163075	0.133087	0.0220824	0.112415	0.0280133	0.0220824	0.163075	0.101627	0.0367619	0.0367619	0.0367619	0.0367619
0.0749632	0.176371	0.226732	0.0933603	0.0749632	0.0749632	0.109892	0.0749632	0.0933603	0.0823791	0.0823791	0.135413	0.0823791	0.0823791	0.0823791	0.176371	0.109892	0.0749632	0.0749632	0.0749632	0.0933603	0.226732	0.0823791	0.0933603	0.0823791	0.0749632	0.0823791	0.109892	0.226732	0.135413	0.109892	0.0823791	0.0749632	0.109892	0.0749632	0.109892	0.0698989	0.0823791	0.0749632	0.0698989	0.0749632	0.0664141	0.0823791	0.0749632	0.0749632	0.176371	0.0933603	0.0933603	0.0933603	0.0933603
0.0545214	0.147106	0.0714299	0.0714299	0.0545214	0.0545214	0.0865818	0.0545214	0.0714299	0.0613433	0.0613433	0.109892	0.0613433	0.0613433	0.0613433	0.147106	0.0865818	0.0545214	0.0545214	0.0545214	0.0714299	0.0714299	0.0613433	0.0714299	0.0613433	0.0545214	0.0613433	0.0865818	0.0714299	0.109892	0.0865818	0.0613433	0.0545214	0.0865818	0.0545214	0.0865818	0.049858	0.0613433	0.0545214	0.049858	0.0545214	0.0466468	0.0613433	0.0545214	0.0545214	0.147106	0.0714299	0.0714299	0.0714299	0.825
0.0322586	0.115769	0.0476199	0.0476199	0.0322586	0.0322586	0.148977	0.0322586	0.0476199	0.0384622	0.0934083	0.0823791	0.44423	0.44423	0.44423	0.115769	0.0613433	0.0322586	0.0322586	0.0322586	0.0476199	0.0476199	0.0384622	0.0476199	0.0384622	0.0322586	0.0384622	0.0613433	0.0476199	0.0823791	0.0613433	0.0384622	0.144176	0.148977	0.0322586	0.0613433	0.0280133	0.0384622	0.0322586	0.0280133	0.0783424	0.0250878	0.0934083	0.0783424	0.0322586	0.281153	0.115648	0.115648	0.115648	0.0476199
0.0545214	0.147106	0.0714299	0.0714299	0.0545214	0.0545214	0.21027	0.0545214	0.0714299	0.0613433	0.148977	0.109892	0.148977	0.148977	0.148977	0.147106	0.0865818	0.0545214	0.0545214	0.0545214	0.0714299	0.0714299	0.0613433	0.0714299	0.0613433	0.0545214	0.0613433	0.0865818	0.0714299	0.109892	0.0865818	0.0613433	0.132409	0.21027	0.0545214	0.0865818	0.049858	0.0613433	0.0545214	0.049858	0.132409	0.0466468	0.148977	0.132409	0.0545214	0.357257	0.173473	0.173473	0.173473	0.0714299
0.0172584	0.424422	0.0316203	0.233511	0.12745	0.12745	0.0444246	0.12745	0.233511	0.17031	0.0230621	0.0640035	0.0230621	0.0230621	0.0230621	0.094962	0.198551	0.12745	0.12745	0.12745	0.233511	0.0316203	0.17031	0.233511	0.17031	0.12745	0.17031	0.0444246	0.0316203	0.0640035	0.0444246	0.17031	0.0172584	0.0444246	0.12745	0.198551	0.0980979	0.17031	0.12745	0.23246	0.0172584	0.184505	0.0230621	0.0172584	0.12745	0.094962	0.0316203	0.0316203	0.0316203	0.0316203
0.0749632	0.176371	0.0933603	0.0933603	0.0749632	0.0749632	0.109892	0.0749632	0.0933603	0.0823791	0.0823791	0.135413	0.0823791	0.0823791	0.0823791	0.176371	0.109892	0.0749632	0.0749632	0.0749632	0.0933603	0.0933603	0.0823791	0.0933603	0.0823791	0.0749632	0.0823791	0.109892	0.0933603	0.135413	0.109892	0.0823791	0.0749632	0.109892	0.0749632	0.109892	0.0698989	0.0823791	0.0749632	0.0698989	0.0749632	0.0664141	0.0823791	0.0749632	0.0749632	0.176371	0.0933603	0.0933603	0.0933603	0.0933603
0.0545214	0.147106	0.0714299	0.0714299	0.0545214	0.0545214	0.21027	0.0545214	0.0714299	0.0613433	0.148977	0.109892	0.274167	0.274167	0.274167	0.147106	0.0865818	0.0545214	0.0545214	0.0545214	0.0714299	0.0714299	0.0613433	0.0714299	0.0613433	0.0545214	0.0613433	0.0865818	0.0714299	0.109892	0.0865818	0.0613433	0.243677	0.21027	0.0545214	0.0865818	0.049858	0.0613433	0.0545214	0.049858	0.132409	0.0466468	0.148977	0.132409	0.0545214	0.357257	0.173473	0.173473	0.173473	0.0714299
0.0262177	0.479833	0.0411723	0.304051	0.193613	0.193613	0.0545214	0.193613	0.304051	0.238225	0.0322586	0.0749632	0.0322586	0.0322586	0.0322586	0.10736	0.243677	0.193613	0.193613	0.193613	0.304051	0.0411723	0.238225	0.304051	0.238225	0.193613	0.238225	0.0545214	0.0411723	0.0749632	0.0545214	0.238225	0.0262177	0.0545214	0.193613	0.243677	0.163075	0.238225	0.193613	0.386435	0.0262177	0.336557	0.0322586	0.0262177	0.193613	0.10736	0.0411723	0.0411723	0.0411723	0.0411723
0.015887	0.415975	0.0301593	0.222722	0.117323	0.117323	0.0428813	0.117323	0.222722	0.159918	0.0216549	0.0623301	0.0216549	0.0216549	0.0216549	0.0930719	0.191653	0.117323	0.117323	0.117323	0.222722	0.0301593	0.159918	0.222722	0.159918	0.117323	0.159918	0.0428813	0.0301593	0.0623301	0.0428813	0.159918	0.015887	0.0428813	0.117323	0.191653	0.0881502	0.159918	0.117323	0.208887	0.015887	0.161223	0.0216549	0.015887	0.117323	0.0930719	0.0301593	0.0301593	0.0301593	0.0301593
0.0262177	0.479833	0.0411723	0.304051	0.193613	0.193613	0.0545214	0.193613	0.304051	0.238225	0.0322586	0.0749632	0.0322586	0.0322586	0.0322586	0.10736	0.243677	0.193613	0.193613	0.302808	0.304051	0.0411723	0.238225	0.304051	0.238225	0.193613	0.238225	0.0545214	0.0411723	0.0749632	0.0545214	0.238225	0.0262177	0.0545214	0.193613	0.243677	0.163075	0.238225	0.193613	0.163075	0.0262177	0.142026	0.0322586	0.0262177	0.193613	0.10736	0.0411723	0.0411723	0.0411723	0.0411723
0.0322586	0.115769	0.0476199	0.0476199	0.0322586	0.0322586	0.148977	0.0322586	0.0476199	0.0384622	0.0934083	0.0823791	1	1	0.44423	0.115769	0.0613433	0.0322586	0.0322586	0.0322586	0.0476199	0.0476199	0.0384622	0.0476199	0.0384622	0.0322586	0.0384622	0.0613433	0.0476199	0.0823791	0.0613433	0.0384622	0.144176	0.148977	0.0322586	0.0613433	0.0280133	0.0384622	0.0322586	0.0280133	0.0783424	0.0250878	0.0934083	0.0783424	0.0322586	0.281153	0.115648	0.115648	0.115648	0.0476199
0.0545214	0.147106	0.0714299	0.0714299	0.0545214	0.0545214	0.21027	0.0545214	0.0714299	0.0613433	0.708501	0.109892	0.148977	0.148977	0.148977	0.147106	0.0865818	0.0545214	0.0545214	0.0545214	0.0714299	0.0714299	0.0613433	0.0714299	0.0613433	0.0545214	0.0613433	0.0865818	0.0714299	0.109892	0.0865818	0.0613433	0.132409	0.21027	0.0545214	0.0865818	0.049858	0.0613433	0.0545214	0.049858	0.243677	0.0466468	0.274167	0.243677	0.0545214	0.657472	0.319248	0.319248	0.527499	0.0714299
0.0322586	0.115769	0.0476199	0.0476199	0.0322586	0.0322586	0.148977	0.0322586	0.0476199	0.0384622	1	0.0823791	0.0934083	0.0934083	0.0934083	0.115769	0.0613433	0.0322586	0.0322586	0.0322586	0.0476199	0.0476199	0.0384622	0.0476199	0.0384622	0.0322586	0.0384622	0.0613433	0.0476199	0.0823791	0.0613433	0.0384622	0.0783424	0.148977	0.0322586	0.0613433	0.0280133	0.0384622	0.0322586	0.0280133	0.144176	0.0250878	0.171903	0.144176	0.0322586	0.517415	0.212832	0.212832	0.351665	0.0476199
0.0545214	0.147106	0.0714299	0.0714299	0.0545214	0.0545214	0.21027	0.0545214	0.0714299	0.0613433	0.148977	0.109892	0.148977	0.148977	0.148977	0.147106	0.0865818	0.0545214	0.0545214	0.0545214	0.0714299	0.0714299	0.0613433	0.0714299	0.0613433	0.0545214	0.0613433	0.0865818	0.0714299	0.109892	0.0865818	0.0613433	0.132409	0.21027	0.0545214	0.0865818	0.049858	0.0613433	0.0545214	0.049858	0.132409	0.0466468	0.148977	0.132409	0.0545214	0.357257	0.173473	0.173473	0.173473	0.0714299
0.0411723	0.573197	0.0571439	0.255398	0.184015	0.184015	0.0714299	0.184015	0.255398	0.212832	0.0476199	0.0933603	0.0476199	0.0476199	0.0476199	0.12825	0.527499	0.184015	0.184015	0.184015	0.255398	0.0571439	0.212832	0.255398	0.212832	0.184015	0.212832	0.0714299	0.0571439	0.0933603	0.0714299	0.212832	0.0411723	0.0714299	0.184015	0.825	0.164303	0.212832	0.184015	0.164303	0.0411723	0.150724	0.0476199	0.0411723	0.184015	0.12825	0.0571439	0.0571439	0.0571439	0.0571439
0.0262177	0.479833	0.0411723	0.475531	0.193613	0.193613	0.0545214	0.302808	0.304051	0.37258	0.0322586	0.0749632	0.0322586	0.0322586	0.0322586	0.10736	0.243677	0.302808	0.193613	0.193613	0.304051	0.0411723	0.238225	0.475531	0.238225	0.458801	0.838709	0.0545214	0.0411723	0.0749632	0.0545214	0.238225	0.0262177	0.0545214	0.193613	0.243677	0.255047	0.37258	0.302808	0.163075	0.0262177	0.142026	0.0322586	0.0262177	0.193613	0.10736	0.0411723	0.0411723	0.0411723	0.0411723
0.0749632	0.176371	0.226732	0.0933603	0.0749632	0.0749632	0.109892	0.0749632	0.0933603	0.0823791	0.0823791	0.135413	0.0823791	0.0823791	0.0823791	0.176371	0.109892	0.0749632	0.0749632	0.0749632	0.0933603	0.226732	0.0823791	0.0933603	0.0823791	0.0749632	0.0823791	0.109892	0.226732	0.135413	0.109892	0.0823791	0.0749632	0.109892	0.0749632	0.109892	0.0698989	0.0823791	0.0749632	0.0698989	0.0749632	0.0664141	0.0823791	0.0749632	0.0749632	0.176371	0.0933603	0.0933603	0.0933603	0.0933603
[truncated: 128 more columns]

## Sheet: Sheet2
	AIDS	cancer	cardiac hypertrophy	gastric cancer	glioma	non-small cell lung cancer	barretts Esophagus	esophageal adenocarcinoma	lung cancer	nasopharyngeal carcinoma	dilated cardiomyopathy	HCV	human spinocerebellar ataxia type 8	Spinocerebellar ataxia type 8	Alzheimers disease	Inclusion body myositis	melanoma	colorectal cancer	papillary thyroid carcinoma	osteosarcoma	breast cancer	aging	cervical cancer	oesophagus cancer	ovarian cancer	parotid cancer	tongue cancer	depression	Huntingtons disease	psychiatric disease	schizophrenia	testicular cancer	blepharophimosis syndrome	prostat	endometrial cancer	carcinoma	colon cancer	gallbladder cancer	esophageal squamous cell carcinoma	acute myeloid leukemia	abdominal aortic aneurysm	acute lymphoblastic leukemia	aortic aneurysm	atherosclerosis	basal cell carcinoma	Cardiovascular disease	coronary artery disease	coronary disease	coronary heart disease
AIDS	1	0.10736	0.0411723	0.0411723	0.0262177	0.0262177	0.0545214	0.0262177	0.0411723	0.0322586	0.0322586	0.0749632	0.0322586	0.0322586	0.0322586	0.10736	0.0545214	0.0262177	0.0262177	0.0262177	0.0411723	0.0411723	0.0322586	0.0411723	0.0322586	0.0262177	0.0322586	0.243677	0.0411723	0.33504	0.243677	0.0322586	0.0262177	0.0545214	0.0262177	0.0545214	0.0220824	0.0322586	0.0262177	0.0220824	0.0262177	0.0192322	0.0322586	0.0262177	0.0262177	0.10736	0.0411723	0.0411723	0.0411723
cancer	0.10736	1	0.12825	0.573197	0.479833	0.479833	0.147106	0.479833	0.573197	0.517415	0.115769	0.176371	0.115769	0.115769	0.115769	0.223744	0.657472	0.479833	0.479833	0.479833	0.573197	0.12825	0.517415	0.573197	0.517415	0.479833	0.517415	0.147106	0.12825	0.176371	0.147106	0.517415	0.10736	0.147106	0.479833	0.657472	0.454209	0.517415	0.479833	0.454209	0.10736	0.436596	0.115769	0.10736	0.479833	0.223744	0.12825	0.12825	0.12825
cardiac hypertrophy	0.0411723	0.12825	1	0.0571439	0.0411723	0.0411723	0.0714299	0.0411723	0.0571439	0.0476199	0.0476199	0.0933603	0.0476199	0.0476199	0.0476199	0.12825	0.0714299	0.0411723	0.0411723	0.0411723	0.0571439	0.421999	0.0476199	0.0571439	0.0476199	0.0411723	0.0476199	0.0714299	0.659999	0.0933603	0.0714299	0.0476199	0.0411723	0.0714299	0.0411723	0.0714299	0.0367619	0.0476199	0.0411723	0.0367619	0.0411723	0.0337236	0.0476199	0.0411723	0.0411723	0.12825	0.0571439	0.0571439	0.0571439
gastric cancer	0.0411723	0.573197	0.0571439	1	0.304051	0.304051	0.0714299	0.475531	0.421999	0.549999	0.0476199	0.0933603	0.0476199	0.0476199	0.0476199	0.12825	0.319248	0.475531	0.304051	0.304051	0.421999	0.0571439	0.351665	0.659999	0.351665	0.475531	0.549999	0.0714299	0.0571439	0.0933603	0.0714299	0.351665	0.0411723	0.0714299	0.304051	0.319248	0.424592	0.549999	0.475531	0.271481	0.0411723	0.249044	0.0476199	0.0411723	0.304051	0.12825	0.0571439	0.0571439	0.0571439
glioma	0.0262177	0.479833	0.0411723	0.304051	1	0.193613	0.0545214	0.193613	0.304051	0.238225	0.0322586	0.0749632	0.0322586	0.0322586	0.0322586	0.10736	0.243677	0.193613	0.193613	0.193613	0.304051	0.0411723	0.238225	0.304051	0.238225	0.193613	0.238225	0.0545214	0.0411723	0.0749632	0.0545214	0.238225	0.0262177	0.0545214	0.193613	0.243677	0.163075	0.238225	0.193613	0.163075	0.0262177	0.142026	0.0322586	0.0262177	0.193613	0.10736	0.0411723	0.0411723	0.0411723
non-small cell lung cancer	0.0262177	0.479833	0.0411723	0.304051	0.193613	1	0.0545214	0.193613	0.720502	0.238225	0.0322586	0.0749632	0.0322586	0.0322586	0.0322586	0.10736	0.243677	0.193613	0.193613	0.193613	0.304051	0.0411723	0.238225	0.304051	0.238225	0.193613	0.238225	0.0545214	0.0411723	0.0749632	0.0545214	0.238225	0.0262177	0.0545214	0.193613	0.243677	0.163075	0.238225	0.193613	0.163075	0.0262177	0.142026	0.0322586	0.0262177	0.193613	0.10736	0.0411723	0.0411723	0.0411723
barretts Esophagus	0.0545214	0.147106	0.0714299	0.0714299	0.0545214	0.0545214	1	0.0545214	0.0714299	0.0613433	0.148977	0.109892	0.148977	0.148977	0.148977	0.147106	0.0865818	0.0545214	0.0545214	0.0545214	0.0714299	0.0714299	0.0613433	0.0714299	0.0613433	0.0545214	0.0613433	0.0865818	0.0714299	0.109892	0.0865818	0.0613433	0.132409	0.21027	0.0545214	0.0865818	0.049858	0.0613433	0.0545214	0.049858	0.132409	0.0466468	0.148977	0.132409	0.0545214	0.357257	0.173473	0.173473	0.173473
esophageal adenocarcinoma	0.0262177	0.479833	0.0411723	0.475531	0.193613	0.193613	0.0545214	1	0.304051	0.37258	0.0322586	0.0749632	0.0322586	0.0322586	0.0322586	0.10736	0.243677	0.302808	0.193613	0.193613	0.304051	0.0411723	0.238225	0.720502	0.238225	0.302808	0.37258	0.0545214	0.0411723	0.0749632	0.0545214	0.238225	0.0262177	0.0545214	0.193613	0.243677	0.255047	0.37258	0.681648	0.163075	0.0262177	0.142026	0.0322586	0.0262177	0.193613	0.10736	0.0411723	0.0411723	0.0411723
lung cancer	0.0411723	0.573197	0.0571439	0.421999	0.304051	0.720502	0.0714299	0.304051	1	0.351665	0.0476199	0.0933603	0.0476199	0.0476199	0.0476199	0.12825	0.319248	0.304051	0.304051	0.304051	0.421999	0.0571439	0.351665	0.421999	0.351665	0.304051	0.351665	0.0714299	0.0571439	0.0933603	0.0714299	0.351665	0.0411723	0.0714299	0.304051	0.319248	0.271481	0.351665	0.304051	0.271481	0.0411723	0.249044	0.0476199	0.0411723	0.304051	0.12825	0.0571439	0.0571439	0.0571439
nasopharyngeal carcinoma	0.0322586	0.517415	0.0476199	0.549999	0.238225	0.238225	0.0613433	0.37258	0.351665	1	0.0384622	0.0823791	0.0384622	0.0384622	0.0384622	0.115769	0.274167	0.37258	0.238225	0.238225	0.351665	0.0476199	0.284037	0.549999	0.284037	0.37258	0.44423	0.0613433	0.0476199	0.0823791	0.0613433	0.284037	0.0322586	0.0613433	0.238225	0.274167	0.323547	0.44423	0.37258	0.206874	0.0322586	0.185269	0.0384622	0.0322586	0.238225	0.115769	0.0476199	0.0476199	0.0476199
dilated cardiomyopathy	0.0322586	0.115769	0.0476199	0.0476199	0.0322586	0.0322586	0.148977	0.0322586	0.0476199	0.0384622	1	0.0823791	0.0934083	0.0934083	0.0934083	0.115769	0.0613433	0.0322586	0.0322586	0.0322586	0.0476199	0.0476199	0.0384622	0.0476199	0.0384622	0.0322586	0.0384622	0.0613433	0.0476199	0.0823791	0.0613433	0.0384622	0.0783424	0.148977	0.0322586	0.0613433	0.0280133	0.0384622	0.0322586	0.0280133	0.144176	0.0250878	0.171903	0.144176	0.0322586	0.517415	0.212832	0.212832	0.351665
HCV	0.0749632	0.176371	0.0933603	0.0933603	0.0749632	0.0749632	0.109892	0.0749632	0.0933603	0.0823791	0.0823791	1	0.0823791	0.0823791	0.0823791	0.176371	0.109892	0.0749632	0.0749632	0.0749632	0.0933603	0.0933603	0.0823791	0.0933603	0.0823791	0.0749632	0.0823791	0.109892	0.0933603	0.135413	0.109892	0.0823791	0.0749632	0.109892	0.0749632	0.109892	0.0698989	0.0823791	0.0749632	0.0698989	0.0749632	0.0664141	0.0823791	0.0749632	0.0749632	0.176371	0.0933603	0.0933603	0.0933603
human spinocerebellar ataxia type 8	0.0322586	0.115769	0.0476199	0.0476199	0.0322586	0.0322586	0.148977	0.0322586	0.0476199	0.0384622	0.0934083	0.0823791	1	1	0.44423	0.115769	0.0613433	0.0322586	0.0322586	0.0322586	0.0476199	0.0476199	0.0384622	0.0476199	0.0384622	0.0322586	0.0384622	0.0613433	0.0476199	0.0823791	0.0613433	0.0384622	0.144176	0.148977	0.0322586	0.0613433	0.0280133	0.0384622	0.0322586	0.0280133	0.0783424	0.0250878	0.0934083	0.0783424	0.0322586	0.281153	0.115648	0.115648	0.115648
Spinocerebellar ataxia type 8	0.0322586	0.115769	0.0476199	0.0476199	0.0322586	0.0322586	0.148977	0.0322586	0.0476199	0.0384622	0.0934083	0.0823791	1	1	0.44423	0.115769	0.0613433	0.0322586	0.0322586	0.0322586	0.0476199	0.0476199	0.0384622	0.0476199	0.0384622	0.0322586	0.0384622	0.0613433	0.0476199	0.0823791	0.0613433	0.0384622	0.144176	0.148977	0.0322586	0.0613433	0.0280133	0.0384622	0.0322586	0.0280133	0.0783424	0.0250878	0.0934083	0.0783424	0.0322586	0.281153	0.115648	0.115648	0.115648
Alzheimers disease	0.0322586	0.115769	0.0476199	0.0476199	0.0322586	0.0322586	0.148977	0.0322586	0.0476199	0.0384622	0.0934083	0.0823791	0.44423	0.44423	1	0.115769	0.0613433	0.0322586	0.0322586	0.0322586	0.0476199	0.0476199	0.0384622	0.0476199	0.0384622	0.0322586	0.0384622	0.0613433	0.0476199	0.0823791	0.0613433	0.0384622	0.144176	0.148977	0.0322586	0.0613433	0.0280133	0.0384622	0.0322586	0.0280133	0.0783424	0.0250878	0.0934083	0.0783424	0.0322586	0.281153	0.115648	0.115648	0.115648
Inclusion body myositis	0.10736	0.223744	0.12825	0.12825	0.10736	0.10736	0.147106	0.10736	0.12825	0.115769	0.115769	0.176371	0.115769	0.115769	0.115769	1	0.147106	0.10736	0.10736	0.10736	0.12825	0.12825	0.115769	0.12825	0.115769	0.10736	0.115769	0.147106	0.12825	0.176371	0.147106	0.115769	0.10736	0.147106	0.10736	0.147106	0.101627	0.115769	0.10736	0.101627	0.10736	0.0976859	0.115769	0.10736	0.10736	0.223744	0.12825	0.12825	0.12825
melanoma	0.0545214	0.657472	0.0714299	0.319248	0.243677	0.243677	0.0865818	0.243677	0.319248	0.274167	0.0613433	0.109892	0.0613433	0.0613433	0.0613433	0.147106	1	0.243677	0.243677	0.243677	0.319248	0.0714299	0.274167	0.319248	0.274167	0.243677	0.274167	0.0865818	0.0714299	0.109892	0.0865818	0.274167	0.0545214	0.0865818	0.243677	0.639393	0.222835	0.274167	0.243677	0.222835	0.0545214	0.208483	0.0613433	0.0545214	0.243677	0.147106	0.0714299	0.0714299	0.0714299
colorectal cancer	0.0262177	0.479833	0.0411723	0.475531	0.193613	0.193613	0.0545214	0.302808	0.304051	0.37258	0.0322586	0.0749632	0.0322586	0.0322586	0.0322586	0.10736	0.243677	1	0.193613	0.193613	0.304051	0.0411723	0.238225	0.475531	0.238225	0.302808	0.37258	0.0545214	0.0411723	0.0749632	0.0545214	0.238225	0.0262177	0.0545214	0.193613	0.243677	0.842271	0.37258	0.302808	0.163075	0.0262177	0.142026	0.0322586	0.0262177	0.193613	0.10736	0.0411723	0.0411723	0.0411723
papillary thyroid carcinoma	0.0262177	0.479833	0.0411723	0.304051	0.193613	0.193613	0.0545214	0.193613	0.304051	0.238225	0.0322586	0.0749632	0.0322586	0.0322586	0.0322586	0.10736	0.243677	0.193613	1	0.193613	0.304051	0.0411723	0.238225	0.304051	0.238225	0.193613	0.238225	0.0545214	0.0411723	0.0749632	0.0545214	0.238225	0.0262177	0.0545214	0.193613	0.243677	0.163075	0.238225	0.193613	0.163075	0.0262177	0.142026	0.0322586	0.0262177	0.193613	0.10736	0.0411723	0.0411723	0.0411723
osteosarcoma	0.0262177	0.479833	0.0411723	0.304051	0.193613	0.193613	0.0545214	0.193613	0.304051	0.238225	0.0322586	0.0749632	0.0322586	0.0322586	0.0322586	0.10736	0.243677	0.193613	0.193613	1	0.304051	0.0411723	0.238225	0.304051	0.238225	0.193613	0.238225	0.0545214	0.0411723	0.0749632	0.0545214	0.238225	0.0262177	0.0545214	0.193613	0.243677	0.163075	0.238225	0.193613	0.163075	0.0262177	0.142026	0.0322586	0.0262177	0.193613	0.10736	0.0411723	0.0411723	0.0411723
breast cancer	0.0411723	0.573197	0.0571439	0.421999	0.304051	0.304051	0.0714299	0.304051	0.421999	0.351665	0.0476199	0.0933603	0.0476199	0.0476199	0.0476199	0.12825	0.319248	0.304051	0.304051	0.304051	1	0.0571439	0.351665	0.421999	0.351665	0.304051	0.351665	0.0714299	0.0571439	0.0933603	0.0714299	0.351665	0.0411723	0.0714299	0.304051	0.319248	0.271481	0.351665	0.304051	0.271481	0.0411723	0.249044	0.0476199	0.0411723	0.304051	0.12825	0.0571439	0.0571439	0.0571439
aging	0.0411723	0.12825	0.421999	0.0571439	0.0411723	0.0411723	0.0714299	0.0411723	0.0571439	0.0476199	0.0476199	0.0933603	0.0476199	0.0476199	0.0476199	0.12825	0.0714299	0.0411723	0.0411723	0.0411723	0.0571439	1	0.0476199	0.0571439	0.0476199	0.0411723	0.0476199	0.0714299	0.421999	0.0933603	0.0714299	0.0476199	0.0411723	0.0714299	0.0411723	0.0714299	0.0367619	0.0476199	0.0411723	0.0367619	0.0411723	0.0337236	0.0476199	0.0411723	0.0411723	0.12825	0.0571439	0.0571439	0.0571439
cervical cancer	0.0322586	0.517415	0.0476199	0.351665	0.238225	0.238225	0.0613433	0.238225	0.351665	0.284037	0.0384622	0.0823791	0.0384622	0.0384622	0.0384622	0.115769	0.274167	0.238225	0.238225	0.238225	0.351665	0.0476199	1	0.351665	0.673076	0.238225	0.284037	0.0613433	0.0476199	0.0823791	0.0613433	0.44423	0.0322586	0.0613433	0.564516	0.274167	0.206874	0.284037	0.238225	0.206874	0.0322586	0.185269	0.0384622	0.0322586	0.238225	0.115769	0.0476199	0.0476199	0.0476199
oesophagus cancer	0.0411723	0.573197	0.0571439	0.659999	0.304051	0.304051	0.0714299	0.720502	0.421999	0.549999	0.0476199	0.0933603	0.0476199	0.0476199	0.0476199	0.12825	0.319248	0.475531	0.304051	0.304051	0.421999	0.0571439	0.351665	1	0.351665	0.475531	0.549999	0.0714299	0.0571439	0.0933603	0.0714299	0.351665	0.0411723	0.0714299	0.304051	0.319248	0.424592	0.549999	0.720502	0.271481	0.0411723	0.249044	0.0476199	0.0411723	0.304051	0.12825	0.0571439	0.0571439	0.0571439
ovarian cancer	0.0322586	0.517415	0.0476199	0.351665	0.238225	0.238225	0.0613433	0.238225	0.351665	0.284037	0.0384622	0.0823791	0.0384622	0.0384622	0.0384622	0.115769	0.274167	0.238225	0.238225	0.238225	0.351665	0.0476199	0.673076	0.351665	1	0.238225	0.284037	0.0613433	0.0476199	0.0823791	0.0613433	0.44423	0.0322586	0.0613433	0.564516	0.274167	0.206874	0.284037	0.238225	0.206874	0.0322586	0.185269	0.0384622	0.0322586	0.238225	0.115769	0.0476199	0.0476199	0.0476199
parotid cancer	0.0262177	0.479833	0.0411723	0.475531	0.193613	0.193613	0.0545214	0.302808	0.304051	0.37258	0.0322586	0.0749632	0.0322586	0.0322586	0.0322586	0.10736	0.243677	0.302808	0.193613	0.193613	0.304051	0.0411723	0.238225	0.475531	0.238225	1	0.564516	0.0545214	0.0411723	0.0749632	0.0545214	0.238225	0.0262177	0.0545214	0.193613	0.243677	0.255047	0.37258	0.302808	0.163075	0.0262177	0.142026	0.0322586	0.0262177	0.193613	0.10736	0.0411723	0.0411723	0.0411723
tongue cancer	0.0322586	0.517415	0.0476199	0.549999	0.238225	0.238225	0.0613433	0.37258	0.351665	0.44423	0.0384622	0.0823791	0.0384622	0.0384622	0.0384622	0.115769	0.274167	0.37258	0.238225	0.238225	0.351665	0.0476199	0.284037	0.549999	0.284037	0.564516	1	0.0613433	0.0476199	0.0823791	0.0613433	0.284037	0.0322586	0.0613433	0.238225	0.274167	0.323547	0.44423	0.37258	0.206874	0.0322586	0.185269	0.0384622	0.0322586	0.238225	0.115769	0.0476199	0.0476199	0.0476199
depression	0.243677	0.147106	0.0714299	0.0714299	0.0545214	0.0545214	0.0865818	0.0545214	0.0714299	0.0613433	0.0613433	0.109892	0.0613433	0.0613433	0.0613433	0.147106	0.0865818	0.0545214	0.0545214	0.0545214	0.0714299	0.0714299	0.0613433	0.0714299	0.0613433	0.0545214	0.0613433	1	0.0714299	0.491152	0.386968	0.0613433	0.0545214	0.0865818	0.0545214	0.0865818	0.049858	0.0613433	0.0545214	0.049858	0.0545214	0.0466468	0.0613433	0.0545214	0.0545214	0.147106	0.0714299	0.0714299	0.0714299
Huntingtons disease	0.0411723	0.12825	0.659999	0.0571439	0.0411723	0.0411723	0.0714299	0.0411723	0.0571439	0.0476199	0.0476199	0.0933603	0.0476199	0.0476199	0.0476199	0.12825	0.0714299	0.0411723	0.0411723	0.0411723	0.0571439	0.421999	0.0476199	0.0571439	0.0476199	0.0411723	0.0476199	0.0714299	1	0.0933603	0.0714299	0.0476199	0.0411723	0.0714299	0.0411723	0.0714299	0.0367619	0.0476199	0.0411723	0.0367619	0.0411723	0.0337236	0.0476199	0.0411723	0.0411723	0.12825	0.0571439	0.0571439	0.0571439
psychiatric disease	0.33504	0.176371	0.0933603	0.0933603	0.0749632	0.0749632	0.109892	0.0749632	0.0933603	0.0823791	0.0823791	0.135413	0.0823791	0.0823791	0.0823791	0.176371	0.109892	0.0749632	0.0749632	0.0749632	0.0933603	0.0933603	0.0823791	0.0933603	0.0823791	0.0749632	0.0823791	0.491152	0.0933603	1	0.811538	0.0823791	0.0749632	0.109892	0.0749632	0.109892	0.0698989	0.0823791	0.0749632	0.0698989	0.0749632	0.0664141	0.0823791	0.0749632	0.0749632	0.176371	0.0933603	0.0933603	0.0933603
schizophrenia	0.243677	0.147106	0.0714299	0.0714299	0.0545214	0.0545214	0.0865818	0.0545214	0.0714299	0.0613433	0.0613433	0.109892	0.0613433	0.0613433	0.0613433	0.147106	0.0865818	0.0545214	0.0545214	0.0545214	0.0714299	0.0714299	0.0613433	0.0714299	0.0613433	0.0545214	0.0613433	0.386968	0.0714299	0.811538	1	0.0613433	0.0545214	0.0865818	0.0545214	0.0865818	0.049858	0.0613433	0.0545214	0.049858	0.0545214	0.0466468	0.0613433	0.0545214	0.0545214	0.147106	0.0714299	0.0714299	0.0714299
testicular cancer	0.0322586	0.517415	0.0476199	0.351665	0.238225	0.238225	0.0613433	0.238225	0.351665	0.284037	0.0384622	0.0823791	0.0384622	0.0384622	0.0384622	0.115769	0.274167	0.238225	0.238225	0.238225	0.351665	0.0476199	0.44423	0.351665	0.44423	0.238225	0.284037	0.0613433	0.0476199	0.0823791	0.0613433	1	0.0322586	0.0613433	0.37258	0.274167	0.206874	0.284037	0.238225	0.206874	0.0322586	0.185269	0.0384622	0.0322586	0.238225	0.115769	0.0476199	0.0476199	0.0476199
blepharophimosis syndrome	0.0262177	0.10736	0.0411723	0.0411723	0.0262177	0.0262177	0.132409	0.0262177	0.0411723	0.0322586	0.0783424	0.0749632	0.144176	0.144176	0.144176	0.10736	0.0545214	0.0262177	0.0262177	0.0262177	0.0411723	0.0411723	0.0322586	0.0411723	0.0322586	0.0262177	0.0322586	0.0545214	0.0411723	0.0749632	0.0545214	0.0322586	1	0.132409	0.0262177	0.0545214	0.0220824	0.0322586	0.0262177	0.0220824	0.0636715	0.0192322	0.0783424	0.0636715	0.0262177	0.260731	0.09999	0.09999	0.09999
prostat	0.0545214	0.147106	0.0714299	0.0714299	0.0545214	0.0545214	0.21027	0.0545214	0.0714299	0.0613433	0.148977	0.109892	0.148977	0.148977	0.148977	0.147106	0.0865818	0.0545214	0.0545214	0.0545214	0.0714299	0.0714299	0.0613433	0.0714299	0.0613433	0.0545214	0.0613433	0.0865818	0.0714299	0.109892	0.0865818	0.0613433	0.132409	1	0.0545214	0.0865818	0.049858	0.0613433	0.0545214	0.049858	0.132409	0.0466468	0.148977	0.132409	0.0545214	0.357257	0.173473	0.173473	0.173473
endometrial cancer	0.0262177	0.479833	0.0411723	0.304051	0.193613	0.193613	0.0545214	0.193613	0.304051	0.238225	0.0322586	0.0749632	0.0322586	0.0322586	0.0322586	0.10736	0.243677	0.193613	0.193613	0.193613	0.304051	0.0411723	0.564516	0.304051	0.564516	0.193613	0.238225	0.0545214	0.0411723	0.0749632	0.0545214	0.37258	0.0262177	0.0545214	1	0.243677	0.163075	0.238225	0.193613	0.163075	0.0262177	0.142026	0.0322586	0.0262177	0.193613	0.10736	0.0411723	0.0411723	0.0411723
carcinoma	0.0545214	0.657472	0.0714299	0.319248	0.243677	0.243677	0.0865818	0.243677	0.319248	0.274167	0.0613433	0.109892	0.0613433	0.0613433	0.0613433	0.147106	0.639393	0.243677	0.243677	0.243677	0.319248	0.0714299	0.274167	0.319248	0.274167	0.243677	0.274167	0.0865818	0.0714299	0.109892	0.0865818	0.274167	0.0545214	0.0865818	0.243677	1	0.222835	0.274167	0.243677	0.222835	0.0545214	0.208483	0.0613433	0.0545214	0.243677	0.147106	0.0714299	0.0714299	0.0714299
colon cancer	0.0220824	0.454209	0.0367619	0.424592	0.163075	0.163075	0.049858	0.255047	0.271481	0.323547	0.0280133	0.0698989	0.0280133	0.0280133	0.0280133	0.101627	0.222835	0.842271	0.163075	0.163075	0.271481	0.0367619	0.206874	0.424592	0.206874	0.255047	0.323547	0.049858	0.0367619	0.0698989	0.049858	0.206874	0.0220824	0.049858	0.163075	0.222835	1	0.323547	0.255047	0.133087	0.0220824	0.112415	0.0280133	0.0220824	0.163075	0.101627	0.0367619	0.0367619	0.0367619
gallbladder cancer	0.0322586	0.517415	0.0476199	0.549999	0.238225	0.238225	0.0613433	0.37258	0.351665	0.44423	0.0384622	0.0823791	0.0384622	0.0384622	0.0384622	0.115769	0.274167	0.37258	0.238225	0.238225	0.351665	0.0476199	0.284037	0.549999	0.284037	0.37258	0.44423	0.0613433	0.0476199	0.0823791	0.0613433	0.284037	0.0322586	0.0613433	0.238225	0.274167	0.323547	1	0.37258	0.206874	0.0322586	0.185269	0.0384622	0.0322586	0.238225	0.115769	0.0476199	0.0476199	0.0476199
esophageal squamous cell carcinoma	0.0262177	0.479833	0.0411723	0.475531	0.193613	0.193613	0.0545214	0.681648	0.304051	0.37258	0.0322586	0.0749632	0.0322586	0.0322586	0.0322586	0.10736	0.243677	0.302808	0.193613	0.193613	0.304051	0.0411723	0.238225	0.720502	0.238225	0.302808	0.37258	0.0545214	0.0411723	0.0749632	0.0545214	0.238225	0.0262177	0.0545214	0.193613	0.243677	0.255047	0.37258	1	0.163075	0.0262177	0.142026	0.0322586	0.0262177	0.193613	0.10736	0.0411723	0.0411723	0.0411723
acute myeloid leukemia	0.0220824	0.454209	0.0367619	0.271481	0.163075	0.163075	0.049858	0.163075	0.271481	0.206874	0.0280133	0.0698989	0.0280133	0.0280133	0.0280133	0.101627	0.222835	0.163075	0.163075	0.163075	0.271481	0.0367619	0.206874	0.271481	0.206874	0.163075	0.206874	0.049858	0.0367619	0.0698989	0.049858	0.206874	0.0220824	0.049858	0.163075	0.222835	0.133087	0.206874	0.163075	1	0.0220824	0.395775	0.0280133	0.0220824	0.163075	0.101627	0.0367619	0.0367619	0.0367619
abdominal aortic aneurysm	0.0262177	0.10736	0.0411723	0.0411723	0.0262177	0.0262177	0.132409	0.0262177	0.0411723	0.0322586	0.144176	0.0749632	0.0783424	0.0783424	0.0783424	0.10736	0.0545214	0.0262177	0.0262177	0.0262177	0.0411723	0.0411723	0.0322586	0.0411723	0.0322586	0.0262177	0.0322586	0.0545214	0.0411723	0.0749632	0.0545214	0.0322586	0.0636715	0.132409	0.0262177	0.0545214	0.0220824	0.0322586	0.0262177	0.0220824	1	0.0192322	0.838709	0.302808	0.0262177	0.479833	0.475531	0.475531	0.184015
acute lymphoblastic leukemia	0.0192322	0.436596	0.0337236	0.249044	0.142026	0.142026	0.0466468	0.142026	0.249044	0.185269	0.0250878	0.0664141	0.0250878	0.0250878	0.0250878	0.0976859	0.208483	0.142026	0.142026	0.142026	0.249044	0.0337236	0.185269	0.249044	0.185269	0.142026	0.185269	0.0466468	0.0337236	0.0664141	0.0466468	0.185269	0.0192322	0.0466468	0.142026	0.208483	0.112415	0.185269	0.142026	0.395775	0.0192322	1	0.0250878	0.0192322	0.142026	0.0976859	0.0337236	0.0337236	0.0337236
aortic aneurysm	0.0322586	0.115769	0.0476199	0.0476199	0.0322586	0.0322586	0.148977	0.0322586	0.0476199	0.0384622	0.171903	0.0823791	0.0934083	0.0934083	0.0934083	0.115769	0.0613433	0.0322586	0.0322586	0.0322586	0.0476199	0.0476199	0.0384622	0.0476199	0.0384622	0.0322586	0.0384622	0.0613433	0.0476199	0.0823791	0.0613433	0.0384622	0.0783424	0.148977	0.0322586	0.0613433	0.0280133	0.0384622	0.0322586	0.0280133	0.838709	0.0250878	1	0.37258	0.0322586	0.517415	0.549999	0.549999	0.212832
atherosclerosis	0.0262177	0.10736	0.0411723	0.0411723	0.0262177	0.0262177	0.132409	0.0262177	0.0411723	0.0322586	0.144176	0.0749632	0.0783424	0.0783424	0.0783424	0.10736	0.0545214	0.0262177	0.0262177	0.0262177	0.0411723	0.0411723	0.0322586	0.0411723	0.0322586	0.0262177	0.0322586	0.0545214	0.0411723	0.0749632	0.0545214	0.0322586	0.0636715	0.132409	0.0262177	0.0545214	0.0220824	0.0322586	0.0262177	0.0220824	0.302808	0.0192322	0.37258	1	0.0262177	0.479833	0.475531	0.475531	0.184015
basal cell carcinoma	0.0262177	0.479833	0.0411723	0.304051	0.193613	0.193613	0.0545214	0.193613	0.304051	0.238225	0.0322586	0.0749632	0.0322586	0.0322586	0.0322586	0.10736	0.243677	0.193613	0.193613	0.193613	0.304051	0.0411723	0.238225	0.304051	0.238225	0.193613	0.238225	0.0545214	0.0411723	0.0749632	0.0545214	0.238225	0.0262177	0.0545214	0.193613	0.243677	0.163075	0.238225	0.193613	0.163075	0.0262177	0.142026	0.0322586	0.0262177	1	0.10736	0.0411723	0.0411723	0.0411723
Cardiovascular disease	0.10736	0.223744	0.12825	0.12825	0.10736	0.10736	0.357257	0.10736	0.12825	0.115769	0.517415	0.176371	0.281153	0.281153	0.281153	0.223744	0.147106	0.10736	0.10736	0.10736	0.12825	0.12825	0.115769	0.12825	0.115769	0.10736	0.115769	0.147106	0.12825	0.176371	0.147106	0.115769	0.260731	0.357257	0.10736	0.147106	0.101627	0.115769	0.10736	0.101627	0.479833	0.0976859	0.517415	0.479833	0.10736	1	0.573197	0.573197	0.573197
coronary artery disease	0.0411723	0.12825	0.0571439	0.0571439	0.0411723	0.0411723	0.173473	0.0411723	0.0571439	0.0476199	0.212832	0.0933603	0.115648	0.115648	0.115648	0.12825	0.0714299	0.0411723	0.0411723	0.0411723	0.0571439	0.0571439	0.0476199	0.0571439	0.0476199	0.0411723	0.0476199	0.0714299	0.0571439	0.0933603	0.0714299	0.0476199	0.09999	0.173473	0.0411723	0.0714299	0.0367619	0.0476199	0.0411723	0.0367619	0.475531	0.0337236	0.549999	0.475531	0.0411723	0.573197	1	1	0.255398
coronary disease	0.0411723	0.12825	0.0571439	0.0571439	0.0411723	0.0411723	0.173473	0.0411723	0.0571439	0.0476199	0.212832	0.0933603	0.115648	0.115648	0.115648	0.12825	0.0714299	0.0411723	0.0411723	0.0411723	0.0571439	0.0571439	0.0476199	0.0571439	0.0476199	0.0411723	0.0476199	0.0714299	0.0571439	0.0933603	0.0714299	0.0476199	0.09999	0.173473	0.0411723	0.0714299	0.0367619	0.0476199	0.0411723	0.0367619	0.475531	0.0337236	0.549999	0.475531	0.0411723	0.573197	1	1	0.255398
coronary heart disease	0.0411723	0.12825	0.0571439	0.0571439	0.0411723	0.0411723	0.173473	0.0411723	0.0571439	0.0476199	0.351665	0.0933603	0.115648	0.115648	0.115648	0.12825	0.0714299	0.0411723	0.0411723	0.0411723	0.0571439	0.0571439	0.0476199	0.0571439	0.0476199	0.0411723	0.0476199	0.0714299	0.0571439	0.0933603	0.0714299	0.0476199	0.09999	0.173473	0.0411723	0.0714299	0.0367619	0.0476199	0.0411723	0.0367619	0.184015	0.0337236	0.212832	0.184015	0.0411723	0.573197	0.255398	0.255398	1
Diabetes	0.0411723	0.12825	0.0571439	0.0571439	0.0411723	0.0411723	0.0714299	0.0411723	0.0571439	0.0476199	0.0476199	0.0933603	0.0476199	0.0476199	0.0476199	0.12825	0.0714299	0.0411723	0.0411723	0.0411723	0.0571439	0.0571439	0.0476199	0.0571439	0.0476199	0.0411723	0.0476199	0.0714299	0.0571439	0.0933603	0.0714299	0.0476199	0.0411723	0.0714299	0.0411723	0.0714299	0.0367619	0.0476199	0.0411723	0.0367619	0.0411723	0.0337236	0.0476199	0.0411723	0.0411723	0.12825	0.0571439	0.0571439	0.0571439
endometriosis	0.0545214	0.147106	0.0714299	0.0714299	0.0545214	0.0545214	0.21027	0.0545214	0.0714299	0.0613433	0.148977	0.109892	0.148977	0.148977	0.148977	0.147106	0.0865818	0.0545214	0.0545214	0.0545214	0.0714299	0.0714299	0.0613433	0.0714299	0.0613433	0.0545214	0.0613433	0.0865818	0.0714299	0.109892	0.0865818	0.0613433	0.132409	0.386968	0.0545214	0.0865818	0.049858	0.0613433	0.0545214	0.049858	0.132409	0.0466468	0.148977	0.132409	0.0545214	0.357257	0.173473	0.173473	0.173473
Esophageal squamous cell cancer	0.0262177	0.479833	0.0411723	0.475531	0.193613	0.193613	0.0545214	0.681648	0.304051	0.37258	0.0322586	0.0749632	0.0322586	0.0322586	0.0322586	0.10736	0.243677	0.302808	0.193613	0.193613	0.304051	0.0411723	0.238225	0.720502	0.238225	0.302808	0.37258	0.0545214	0.0411723	0.0749632	0.0545214	0.238225	0.0262177	0.0545214	0.193613	0.243677	0.255047	0.37258	1	0.163075	0.0262177	0.142026	0.0322586	0.0262177	0.193613	0.10736	0.0411723	0.0411723	0.0411723
familial and sporadic intracranial aneurysms	0.0220824	0.101627	0.0367619	0.0367619	0.0220824	0.0220824	0.121084	0.0220824	0.0367619	0.0280133	0.125202	0.0698989	0.0680322	0.0680322	0.0680322	0.101627	0.049858	0.0220824	0.0220824	0.0220824	0.0367619	0.0367619	0.0280133	0.0367619	0.0280133	0.0220824	0.0280133	0.049858	0.0367619	0.0698989	0.049858	0.0280133	0.0536287	0.121084	0.0220824	0.049858	0.0180216	0.0280133	0.0220824	0.0180216	0.255047	0.0152224	0.323547	0.255047	0.0220824	0.454209	0.424592	0.424592	0.164303
Glaucoma	0.0220824	0.101627	0.0367619	0.0367619	0.0220824	0.0220824	0.121084	0.0220824	0.0367619	0.0280133	0.0680322	0.0698989	0.125202	0.125202	0.125202	0.101627	0.049858	0.0220824	0.0220824	0.0220824	0.0367619	0.0367619	0.0280133	0.0367619	0.0280133	0.0220824	0.0280133	0.049858	0.0367619	0.0698989	0.049858	0.0280133	0.255047	0.121084	0.0220824	0.049858	0.0180216	0.0280133	0.0220824	0.0180216	0.0536287	0.0152224	0.0680322	0.0536287	0.0220824	0.246808	0.089279	0.089279	0.089279
hereditary cutaneous malignant melanoma	0.0262177	0.479833	0.0411723	0.304051	0.193613	0.193613	0.0545214	0.193613	0.304051	0.238225	0.0322586	0.0749632	0.0322586	0.0322586	0.0322586	0.10736	0.243677	0.193613	0.193613	0.193613	0.304051	0.0411723	0.238225	0.304051	0.238225	0.193613	0.238225	0.0545214	0.0411723	0.0749632	0.0545214	0.238225	0.0262177	0.0545214	0.193613	0.243677	0.163075	0.238225	0.193613	0.163075	0.0262177	0.142026	0.0322586	0.0262177	0.458801	0.10736	0.0411723	0.0411723	0.0411723
intracranial aneurism	0.0220824	0.101627	0.0367619	0.0367619	0.0220824	0.0220824	0.121084	0.0220824	0.0367619	0.0280133	0.125202	0.0698989	0.0680322	0.0680322	0.0680322	0.101627	0.049858	0.0220824	0.0220824	0.0220824	0.0367619	0.0367619	0.0280133	0.0367619	0.0280133	0.0220824	0.0280133	0.049858	0.0367619	0.0698989	0.049858	0.0280133	0.0536287	0.121084	0.0220824	0.049858	0.0180216	0.0280133	0.0220824	0.0180216	0.255047	0.0152224	0.323547	0.255047	0.0220824	0.454209	0.424592	0.424592	0.164303
ischemic stroke	0.0411723	0.12825	0.0571439	0.0571439	0.0411723	0.0411723	0.173473	0.0411723	0.0571439	0.0476199	0.212832	0.0933603	0.115648	0.115648	0.115648	0.12825	0.0714299	0.0411723	0.0411723	0.0411723	0.0571439	0.0571439	0.0476199	0.0571439	0.0476199	0.0411723	0.0476199	0.0714299	0.0571439	0.0933603	0.0714299	0.0476199	0.09999	0.173473	0.0411723	0.0714299	0.0367619	0.0476199	0.0411723	0.0367619	0.304051	0.0337236	0.351665	0.304051	0.0411723	0.573197	0.421999	0.421999	0.255398
leukemia	0.0322586	0.517415	0.0476199	0.351665	0.238225	0.238225	0.0613433	0.238225	0.351665	0.284037	0.0384622	0.0823791	0.0384622	0.0384622	0.0384622	0.115769	0.274167	0.238225	0.238225	0.238225	0.351665	0.0476199	0.284037	0.351665	0.284037	0.238225	0.284037	0.0613433	0.0476199	0.0823791	0.0613433	0.284037	0.0322586	0.0613433	0.238225	0.274167	0.206874	0.284037	0.238225	0.728332	0.0322586	0.65227	0.0384622	0.0322586	0.238225	0.115769	0.0476199	0.0476199	0.0476199
myocardial infarction	0.0322586	0.115769	0.0476199	0.0476199	0.0322586	0.0322586	0.148977	0.0322586	0.0476199	0.0384622	0.171903	0.0823791	0.0934083	0.0934083	0.0934083	0.115769	0.0613433	0.0322586	0.0322586	0.0322586	0.0476199	0.0476199	0.0384622	0.0476199	0.0384622	0.0322586	0.0384622	0.0613433	0.0476199	0.0823791	0.0613433	0.0384622	0.0783424	0.148977	0.0322586	0.0613433	0.0280133	0.0384622	0.0322586	0.0280133	0.37258	0.0250878	0.44423	0.37258	0.0322586	0.517415	0.833333	0.833333	0.212832
neural system tumors syndrome	0.0545214	0.657472	0.0714299	0.527499	0.629709	0.402632	0.0865818	0.402632	0.527499	0.45301	0.0613433	0.109892	0.0613433	0.0613433	0.0613433	0.147106	0.386968	0.402632	0.402632	0.402632	0.527499	0.0714299	0.45301	0.527499	0.45301	0.402632	0.45301	0.0865818	0.0714299	0.109892	0.0865818	0.45301	0.0545214	0.0865818	0.402632	0.386968	0.368193	0.45301	0.402632	0.368193	0.0545214	0.344479	0.0613433	0.0545214	0.402632	0.147106	0.0714299	0.0714299	0.0714299
Neurofibromatosis type 1	0.0411723	0.12825	0.659999	0.0571439	0.0411723	0.0411723	0.0714299	0.0411723	0.0571439	0.0476199	0.0476199	0.0933603	0.0476199	0.0476199	0.0476199	0.12825	0.0714299	0.0411723	0.0411723	0.0411723	0.0571439	0.421999	0.0476199	0.0571439	0.0476199	0.0411723	0.0476199	0.0714299	0.659999	0.0933603	0.0714299	0.0476199	0.0411723	0.0714299	0.0411723	0.0714299	0.0367619	0.0476199	0.0411723	0.0367619	0.0411723	0.0337236	0.0476199	0.0411723	0.0411723	0.12825	0.0571439	0.0571439	0.0571439
periodontitis	0.0322586	0.115769	0.0476199	0.0476199	0.0322586	0.0322586	0.274167	0.0322586	0.0476199	0.0384622	0.0934083	0.0823791	0.0934083	0.0934083	0.0934083	0.115769	0.0613433	0.0322586	0.0322586	0.0322586	0.0476199	0.0476199	0.0384622	0.0476199	0.0384622	0.0322586	0.0384622	0.0613433	0.0476199	0.0823791	0.0613433	0.0384622	0.0783424	0.148977	0.0322586	0.0613433	0.0280133	0.0384622	0.0322586	0.0280133	0.0783424	0.0250878	0.0934083	0.0783424	0.0322586	0.281153	0.115648	0.115648	0.115648
peripheral artery disease	0.0411723	0.12825	0.0571439	0.0571439	0.0411723	0.0411723	0.173473	0.0411723	0.0571439	0.0476199	0.212832	0.0933603	0.115648	0.115648	0.115648	0.12825	0.0714299	0.0411723	0.0411723	0.0411723	0.0571439	0.0571439	0.0476199	0.0571439	0.0476199	0.0411723	0.0476199	0.0714299	0.0571439	0.0933603	0.0714299	0.0476199	0.09999	0.173473	0.0411723	0.0714299	0.0367619	0.0476199	0.0411723	0.0367619	0.475531	0.0337236	0.549999	0.475531	0.0411723	0.573197	0.659999	0.659999	0.255398
Plexiform neurofibroma	0.0220824	0.454209	0.0367619	0.271481	0.255047	0.163075	0.049858	0.163075	0.271481	0.206874	0.0280133	0.0698989	0.0280133	0.0280133	0.0280133	0.101627	0.222835	0.163075	0.163075	0.163075	0.271481	0.0367619	0.206874	0.271481	0.206874	0.163075	0.206874	0.049858	0.0367619	0.0698989	0.049858	0.206874	0.0220824	0.049858	0.163075	0.222835	0.133087	0.206874	0.163075	0.133087	0.0220824	0.112415	0.0280133	0.0220824	0.163075	0.101627	0.0367619	0.0367619	0.0367619
Stroke	0.0411723	0.12825	0.0571439	0.0571439	0.0411723	0.0411723	0.173473	0.0411723	0.0571439	0.0476199	0.212832	0.0933603	0.115648	0.115648	0.115648	0.12825	0.0714299	0.0411723	0.0411723	0.0411723	0.0571439	0.0571439	0.0476199	0.0571439	0.0476199	0.0411723	0.0476199	0.0714299	0.0571439	0.0933603	0.0714299	0.0476199	0.09999	0.173473	0.0411723	0.0714299	0.0367619	0.0476199	0.0411723	0.0367619	0.475531	0.0337236	0.549999	0.475531	0.0411723	0.573197	0.659999	0.659999	0.255398
tumor	0.10736	1	0.12825	0.573197	0.479833	0.479833	0.147106	0.479833	0.573197	0.517415	0.115769	0.176371	0.115769	0.115769	0.115769	0.223744	0.657472	0.479833	0.479833	0.479833	0.573197	0.12825	0.517415	0.573197	0.517415	0.479833	0.517415	0.147106	0.12825	0.176371	0.147106	0.517415	0.10736	0.147106	0.479833	0.657472	0.454209	0.517415	0.479833	0.454209	0.10736	0.436596	0.115769	0.10736	0.479833	0.223744	0.12825	0.12825	0.12825
type 2 diabetes	0.0322586	0.115769	0.0476199	0.0476199	0.0322586	0.0322586	0.0613433	0.0322586	0.0476199	0.0384622	0.0384622	0.0823791	0.0384622	0.0384622	0.0384622	0.115769	0.0613433	0.0322586	0.0322586	0.0322586	0.0476199	0.0476199	0.0384622	0.0476199	0.0384622	0.0322586	0.0384622	0.0613433	0.0476199	0.0823791	0.0613433	0.0384622	0.0322586	0.0613433	0.0322586	0.0613433	0.0280133	0.0384622	0.0322586	0.0280133	0.0322586	0.0250878	0.0384622	0.0322586	0.0322586	0.115769	0.0476199	0.0476199	0.0476199
cat eye syndrome	0.0411723	0.12825	0.0571439	0.0571439	0.0411723	0.0411723	0.173473	0.0411723	0.0571439	0.0476199	0.115648	0.0933603	0.212832	0.212832	0.212832	0.12825	0.0714299	0.0411723	0.0411723	0.0411723	0.0571439	0.0571439	0.0476199	0.0571439	0.0476199	0.0411723	0.0476199	0.0714299	0.0571439	0.0933603	0.0714299	0.0476199	0.475531	0.173473	0.0411723	0.0714299	0.0367619	0.0476199	0.0411723	0.0367619	0.09999	0.0337236	0.115648	0.09999	0.0411723	0.311463	0.138778	0.138778	0.138778
adolescent idiopathic scoliosis	0.0262177	0.10736	0.0411723	0.0411723	0.0262177	0.0262177	0.132409	0.0262177	0.0411723	0.0322586	0.0783424	0.0749632	0.0783424	0.0783424	0.0783424	0.10736	0.0545214	0.0262177	0.0262177	0.0262177	0.0411723	0.0411723	0.0322586	0.0411723	0.0322586	0.0262177	0.0322586	0.0545214	0.0411723	0.0749632	0.0545214	0.0322586	0.0636715	0.132409	0.0262177	0.0545214	0.0220824	0.0322586	0.0262177	0.0220824	0.0636715	0.0192322	0.0783424	0.0636715	0.0262177	0.260731	0.09999	0.09999	0.09999
bone diseases	0.0545214	0.147106	0.0714299	0.0714299	0.0545214	0.0545214	0.21027	0.0545214	0.0714299	0.0613433	0.148977	0.109892	0.148977	0.148977	0.148977	0.147106	0.0865818	0.0545214	0.0545214	0.0545214	0.0714299	0.0714299	0.0613433	0.0714299	0.0613433	0.0545214	0.0613433	0.0865818	0.0714299	0.109892	0.0865818	0.0613433	0.132409	0.21027	0.0545214	0.0865818	0.049858	0.0613433	0.0545214	0.049858	0.132409	0.0466468	0.148977	0.132409	0.0545214	0.357257	0.173473	0.173473	0.173473
postmenopausal osteoporosis	0.0262177	0.10736	0.0411723	0.0411723	0.0262177	0.0262177	0.132409	0.0262177	0.0411723	0.0322586	0.0783424	0.0749632	0.0783424	0.0783424	0.0783424	0.10736	0.0545214	0.0262177	0.0262177	0.0262177	0.0411723	0.0411723	0.0322586	0.0411723	0.0322586	0.0262177	0.0322586	0.0545214	0.0411723	0.0749632	0.0545214	0.0322586	0.0636715	0.132409	0.0262177	0.0545214	0.0220824	0.0322586	0.0262177	0.0220824	0.0636715	0.0192322	0.0783424	0.0636715	0.0262177	0.260731	0.09999	0.09999	0.09999
hepatocellular carcinoma	0.0262177	0.479833	0.0411723	0.475531	0.193613	0.193613	0.0545214	0.302808	0.304051	0.37258	0.0322586	0.0749632	0.0322586	0.0322586	0.0322586	0.10736	0.243677	0.302808	0.193613	0.193613	0.304051	0.0411723	0.238225	0.475531	0.238225	0.302808	0.37258	0.0545214	0.0411723	0.0749632	0.0545214	0.238225	0.0262177	0.0545214	0.193613	0.243677	0.255047	0.37258	0.302808	0.163075	0.0262177	0.142026	0.0322586	0.0262177	0.193613	0.10736	0.0411723	0.0411723	0.0411723
prostate cancer	0.0322586	0.517415	0.0476199	0.351665	0.238225	0.238225	0.0613433	0.238225	0.351665	0.284037	0.0384622	0.0823791	0.0384622	0.0384622	0.0384622	0.115769	0.274167	0.238225	0.238225	0.238225	0.351665	0.0476199	0.44423	0.351665	0.44423	0.238225	0.284037	0.0613433	0.0476199	0.0823791	0.0613433	0.673076	0.0322586	0.0613433	0.37258	0.274167	0.206874	0.284037	0.238225	0.206874	0.0322586	0.185269	0.0384622	0.0322586	0.238225	0.115769	0.0476199	0.0476199	0.0476199
bipolar disorder	0.243677	0.147106	0.0714299	0.0714299	0.0545214	0.0545214	0.0865818	0.0545214	0.0714299	0.0613433	0.0613433	0.109892	0.0613433	0.0613433	0.0613433	0.147106	0.0865818	0.0545214	0.0545214	0.0545214	0.0714299	0.0714299	0.0613433	0.0714299	0.0613433	0.0545214	0.0613433	0.639393	0.0714299	0.491152	0.386968	0.0613433	0.0545214	0.0865818	0.0545214	0.0865818	0.049858	0.0613433	0.0545214	0.049858	0.0545214	0.0466468	0.0613433	0.0545214	0.0545214	0.147106	0.0714299	0.0714299	0.0714299
panic disorder	0.402632	0.147106	0.0714299	0.0714299	0.0545214	0.0545214	0.0865818	0.0545214	0.0714299	0.0613433	0.0613433	0.109892	0.0613433	0.0613433	0.0613433	0.147106	0.0865818	0.0545214	0.0545214	0.0545214	0.0714299	0.0714299	0.0613433	0.0714299	0.0613433	0.0545214	0.0613433	0.386968	0.0714299	0.491152	0.386968	0.0613433	0.0545214	0.0865818	0.0545214	0.0865818	0.049858	0.0613433	0.0545214	0.049858	0.0545214	0.0466468	0.0613433	0.0545214	0.0545214	0.147106	0.0714299	0.0714299	0.0714299
Pancreatic ductal adenocarcinoma	0.0220824	0.454209	0.0367619	0.271481	0.163075	0.163075	0.049858	0.163075	0.271481	0.206874	0.0280133	0.0698989	0.0280133	0.0280133	0.0280133	0.101627	0.222835	0.163075	0.255047	0.163075	0.271481	0.0367619	0.206874	0.271481	0.206874	0.163075	0.206874	0.049858	0.0367619	0.0698989	0.049858	0.206874	0.0220824	0.049858	0.163075	0.222835	0.133087	0.206874	0.163075	0.133087	0.0220824	0.112415	0.0280133	0.0220824	0.163075	0.101627	0.0367619	0.0367619	0.0367619
DiGeorge syndrome	0.0411723	0.12825	0.0571439	0.0571439	0.0411723	0.0411723	0.173473	0.0411723	0.0571439	0.0476199	0.115648	0.0933603	0.115648	0.115648	0.115648	0.12825	0.0714299	0.0411723	0.0411723	0.0411723	0.0571439	0.0571439	0.0476199	0.0571439	0.0476199	0.0411723	0.0476199	0.0714299	0.0571439	0.0933603	0.0714299	0.0476199	0.09999	0.173473	0.0411723	0.0714299	0.0367619	0.0476199	0.0411723	0.0367619	0.09999	0.0337236	0.115648	0.09999	0.0411723	0.311463	0.138778	0.138778	0.138778
velocardiofacial syndrome	0.0749632	0.176371	0.226732	0.0933603	0.0749632	0.0749632	0.109892	0.0749632	0.0933603	0.0823791	0.0823791	0.135413	0.0823791	0.0823791	0.0823791	0.176371	0.109892	0.0749632	0.0749632	0.0749632	0.0933603	0.226732	0.0823791	0.0933603	0.0823791	0.0749632	0.0823791	0.109892	0.226732	0.135413	0.109892	0.0823791	0.0749632	0.109892	0.0749632	0.109892	0.0698989	0.0823791	0.0749632	0.0698989	0.0749632	0.0664141	0.0823791	0.0749632	0.0749632	0.176371	0.0933603	0.0933603	0.0933603
affective disorders	0.243677	0.147106	0.0714299	0.0714299	0.0545214	0.0545214	0.0865818	0.0545214	0.0714299	0.0613433	0.0613433	0.109892	0.0613433	0.0613433	0.0613433	0.147106	0.0865818	0.0545214	0.0545214	0.0545214	0.0714299	0.0714299	0.0613433	0.0714299	0.0613433	0.0545214	0.0613433	0.386968	0.0714299	0.811538	0.639393	0.0613433	0.0545214	0.0865818	0.0545214	0.0865818	0.049858	0.0613433	0.0545214	0.049858	0.0545214	0.0466468	0.0613433	0.0545214	0.0545214	0.147106	0.0714299	0.0714299	0.0714299
Autism spectrum disorder	0.132409	0.147106	0.0714299	0.0714299	0.0545214	0.0545214	0.0865818	0.0545214	0.0714299	0.0613433	0.0613433	0.109892	0.0613433	0.0613433	0.0613433	0.147106	0.0865818	0.0545214	0.0545214	0.0545214	0.0714299	0.0714299	0.0613433	0.0714299	0.0613433	0.0545214	0.0613433	0.21027	0.0714299	0.266882	0.21027	0.0613433	0.0545214	0.0865818	0.0545214	0.0865818	0.049858	0.0613433	0.0545214	0.049858	0.0545214	0.0466468	0.0613433	0.0545214	0.0545214	0.147106	0.0714299	0.0714299	0.0714299
Major depression	0.243677	0.147106	0.0714299	0.0714299	0.0545214	0.0545214	0.0865818	0.0545214	0.0714299	0.0613433	0.0613433	0.109892	0.0613433	0.0613433	0.0613433	0.147106	0.0865818	0.0545214	0.0545214	0.0545214	0.0714299	0.0714299	0.0613433	0.0714299	0.0613433	0.0545214	0.0613433	1	0.0714299	0.491152	0.386968	0.0613433	0.0545214	0.0865818	0.0545214	0.0865818	0.049858	0.0613433	0.0545214	0.049858	0.0545214	0.0466468	0.0613433	0.0545214	0.0545214	0.147106	0.0714299	0.0714299	0.0714299
chronic lymphocytic leukemia	0.0220824	0.454209	0.0367619	0.271481	0.163075	0.163075	0.049858	0.163075	0.271481	0.206874	0.0280133	0.0698989	0.0280133	0.0280133	0.0280133	0.101627	0.222835	0.163075	0.163075	0.163075	0.271481	0.0367619	0.206874	0.271481	0.206874	0.163075	0.206874	0.049858	0.0367619	0.0698989	0.049858	0.206874	0.0220824	0.049858	0.163075	0.222835	0.133087	0.206874	0.163075	0.468554	0.0220824	0.580615	0.0280133	0.0220824	0.163075	0.101627	0.0367619	0.0367619	0.0367619
lymphocytic leukemia	0.0262177	0.479833	0.0411723	0.304051	0.193613	0.193613	0.0545214	0.193613	0.304051	0.238225	0.0322586	0.0749632	0.0322586	0.0322586	0.0322586	0.10736	0.243677	0.193613	0.193613	0.193613	0.304051	0.0411723	0.238225	0.304051	0.238225	0.193613	0.238225	0.0545214	0.0411723	0.0749632	0.0545214	0.238225	0.0262177	0.0545214	0.193613	0.243677	0.163075	0.238225	0.193613	0.574132	0.0262177	0.733557	0.0322586	0.0262177	0.193613	0.10736	0.0411723	0.0411723	0.0411723
lymphoma	0.0322586	0.517415	0.0476199	0.351665	0.238225	0.238225	0.0613433	0.238225	0.351665	0.284037	0.0384622	0.0823791	0.0384622	0.0384622	0.0384622	0.115769	0.274167	0.238225	0.238225	0.238225	0.351665	0.0476199	0.284037	0.351665	0.284037	0.238225	0.284037	0.0613433	0.0476199	0.0823791	0.0613433	0.284037	0.0322586	0.0613433	0.238225	0.274167	0.206874	0.284037	0.238225	0.490223	0.0322586	0.439028	0.0384622	0.0322586	0.238225	0.115769	0.0476199	0.0476199	0.0476199
myeloma	0.0262177	0.479833	0.0411723	0.304051	0.193613	0.193613	0.0545214	0.193613	0.304051	0.238225	0.0322586	0.0749632	0.0322586	0.0322586	0.0322586	0.10736	0.243677	0.193613	0.193613	0.193613	0.304051	0.0411723	0.238225	0.304051	0.238225	0.193613	0.238225	0.0545214	0.0411723	0.0749632	0.0545214	0.238225	0.0262177	0.0545214	0.193613	0.243677	0.163075	0.238225	0.193613	0.386435	0.0262177	0.336557	0.0322586	0.0262177	0.193613	0.10736	0.0411723	0.0411723	0.0411723
myotonic dystrophy type 1	0.0220824	0.101627	0.0367619	0.0367619	0.0220824	0.0220824	0.121084	0.0220824	0.0367619	0.0280133	0.0680322	0.0698989	0.0680322	0.0680322	0.0680322	0.101627	0.049858	0.0220824	0.0220824	0.0220824	0.0367619	0.0367619	0.0280133	0.0367619	0.0280133	0.0220824	0.0280133	0.049858	0.0367619	0.0698989	0.049858	0.0280133	0.0536287	0.121084	0.0220824	0.049858	0.0180216	0.0280133	0.0220824	0.0180216	0.0536287	0.0152224	0.0680322	0.0536287	0.0220824	0.246808	0.089279	0.089279	0.089279
embryonal carcinoma	0.0322586	0.517415	0.0476199	0.212832	0.144176	0.144176	0.0613433	0.144176	0.212832	0.171903	0.0384622	0.0823791	0.0384622	0.0384622	0.0384622	0.115769	0.45301	0.144176	0.144176	0.144176	0.212832	0.0476199	0.171903	0.212832	0.171903	0.144176	0.171903	0.0613433	0.0476199	0.0823791	0.0613433	0.171903	0.0322586	0.0613433	0.144176	0.45301	0.125202	0.171903	0.144176	0.125202	0.0322586	0.112127	0.0384622	0.0322586	0.144176	0.115769	0.0476199	0.0476199	0.0476199
oral squamous cell carcinoma	0.0322586	0.517415	0.0476199	0.549999	0.238225	0.238225	0.0613433	0.37258	0.351665	0.44423	0.0384622	0.0823791	0.0384622	0.0384622	0.0384622	0.115769	0.274167	0.37258	0.238225	0.238225	0.351665	0.0476199	0.284037	0.549999	0.284037	0.564516	0.673076	0.0613433	0.0476199	0.0823791	0.0613433	0.284037	0.0322586	0.0613433	0.238225	0.274167	0.323547	0.44423	0.37258	0.206874	0.0322586	0.185269	0.0384622	0.0322586	0.238225	0.115769	0.0476199	0.0476199	0.0476199
autoimmune disease	0.0411723	0.12825	0.0571439	0.0571439	0.0411723	0.0411723	0.173473	0.0411723	0.0571439	0.0476199	0.115648	0.0933603	0.115648	0.115648	0.115648	0.12825	0.0714299	0.0411723	0.0411723	0.0411723	0.0571439	0.0571439	0.0476199	0.0571439	0.0476199	0.0411723	0.0476199	0.0714299	0.0571439	0.0933603	0.0714299	0.0476199	0.09999	0.173473	0.0411723	0.0714299	0.0367619	0.0476199	0.0411723	0.0367619	0.09999	0.0337236	0.115648	0.09999	0.0411723	0.311463	0.138778	0.138778	0.138778
B-cell neoplasms	0.0192322	0.436596	0.0337236	0.249044	0.142026	0.142026	0.0466468	0.142026	0.249044	0.185269	0.0250878	0.0664141	0.0250878	0.0250878	0.0250878	0.0976859	0.208483	0.142026	0.142026	0.142026	0.249044	0.0337236	0.185269	0.249044	0.185269	0.142026	0.185269	0.0466468	0.0337236	0.0664141	0.0466468	0.185269	0.0192322	0.0466468	0.142026	0.208483	0.112415	0.185269	0.142026	0.266387	0.0192322	0.218011	0.0250878	0.0192322	0.142026	0.0976859	0.0337236	0.0337236	0.0337236
kidney cancer	0.0411723	0.573197	0.0571439	0.421999	0.304051	0.304051	0.0714299	0.304051	0.421999	0.351665	0.0476199	0.0933603	0.0476199	0.0476199	0.0476199	0.12825	0.319248	0.304051	0.304051	0.304051	0.421999	0.0571439	0.351665	0.421999	0.351665	0.304051	0.351665	0.0714299	0.0571439	0.0933603	0.0714299	0.351665	0.0411723	0.0714299	0.304051	0.319248	0.271481	0.351665	0.304051	0.271481	0.0411723	0.249044	0.0476199	0.0411723	0.304051	0.12825	0.0571439	0.0571439	0.0571439
systemic lupus erythaematosus	0.0545214	0.147106	0.0714299	0.0714299	0.0545214	0.0545214	0.21027	0.0545214	0.0714299	0.0613433	0.148977	0.109892	0.148977	0.148977	0.148977	0.147106	0.0865818	0.0545214	0.0545214	0.0545214	0.0714299	0.0714299	0.0613433	0.0714299	0.0613433	0.0545214	0.0613433	0.0865818	0.0714299	0.109892	0.0865818	0.0613433	0.132409	0.21027	0.0545214	0.0865818	0.049858	0.0613433	0.0545214	0.049858	0.132409	0.0466468	0.148977	0.132409	0.0545214	0.357257	0.173473	0.173473	0.173473
bladder cancer	0.0322586	0.517415	0.0476199	0.351665	0.238225	0.238225	0.0613433	0.238225	0.351665	0.284037	0.0384622	0.0823791	0.0384622	0.0384622	0.0384622	0.115769	0.274167	0.238225	0.238225	0.238225	0.351665	0.0476199	0.284037	0.351665	0.284037	0.238225	0.284037	0.0613433	0.0476199	0.0823791	0.0613433	0.284037	0.0322586	0.0613433	0.238225	0.274167	0.206874	0.284037	0.238225	0.206874	0.0322586	0.185269	0.0384622	0.0322586	0.238225	0.115769	0.0476199	0.0476199	0.0476199
lung adenocarcinoma	0.0220824	0.454209	0.0367619	0.271481	0.163075	0.842271	0.049858	0.163075	0.643322	0.206874	0.0280133	0.0698989	0.0280133	0.0280133	0.0280133	0.101627	0.222835	0.163075	0.163075	0.163075	0.271481	0.0367619	0.206874	0.271481	0.206874	0.163075	0.206874	0.049858	0.0367619	0.0698989	0.049858	0.206874	0.0220824	0.049858	0.163075	0.222835	0.133087	0.206874	0.163075	0.133087	0.0220824	0.112415	0.0280133	0.0220824	0.163075	0.101627	0.0367619	0.0367619	0.0367619
multiple myeloma	0.0220824	0.454209	0.0367619	0.271481	0.163075	0.163075	0.049858	0.163075	0.271481	0.206874	0.0280133	0.0698989	0.0280133	0.0280133	0.0280133	0.101627	0.222835	0.163075	0.163075	0.163075	0.271481	0.0367619	0.206874	0.271481	0.206874	0.163075	0.206874	0.049858	0.0367619	0.0698989	0.049858	0.206874	0.0220824	0.049858	0.163075	0.222835	0.133087	0.206874	0.163075	0.315373	0.0220824	0.266387	0.0280133	0.0220824	0.163075	0.101627	0.0367619	0.0367619	0.0367619
pancreatic cancer	0.0411723	0.573197	0.0571439	0.421999	0.304051	0.304051	0.0714299	0.304051	0.421999	0.351665	0.0476199	0.0933603	0.0476199	0.0476199	0.0476199	0.12825	0.319248	0.304051	0.475531	0.304051	0.421999	0.0571439	0.351665	0.421999	0.351665	0.304051	0.351665	0.0714299	0.0571439	0.0933603	0.0714299	0.351665	0.0411723	0.0714299	0.304051	0.319248	0.271481	0.351665	0.304051	0.271481	0.0411723	0.249044	0.0476199	0.0411723	0.304051	0.12825	0.0571439	0.0571439	0.0571439
renal cell carcinoma	0.0262177	0.479833	0.0411723	0.304051	0.193613	0.193613	0.0545214	0.193613	0.304051	0.238225	0.0322586	0.0749632	0.0322586	0.0322586	0.0322586	0.10736	0.243677	0.193613	0.193613	0.193613	0.304051	0.0411723	0.238225	0.304051	0.238225	0.193613	0.238225	0.0545214	0.0411723	0.0749632	0.0545214	0.238225	0.0262177	0.0545214	0.193613	0.243677	0.163075	0.238225	0.193613	0.163075	0.0262177	0.142026	0.0322586	0.0262177	0.193613	0.10736	0.0411723	0.0411723	0.0411723
pseudohypoparathyroidism type Ib	0.0545214	0.147106	0.0714299	0.0714299	0.0545214	0.0545214	0.0865818	0.0545214	0.0714299	0.0613433	0.0613433	0.109892	0.0613433	0.0613433	0.0613433	0.147106	0.0865818	0.0545214	0.0545214	0.0545214	0.0714299	0.0714299	0.0613433	0.0714299	0.0613433	0.0545214	0.0613433	0.0865818	0.0714299	0.109892	0.0865818	0.0613433	0.0545214	0.0865818	0.0545214	0.0865818	0.049858	0.0613433	0.0545214	0.049858	0.0545214	0.0466468	0.0613433	0.0545214	0.0545214	0.147106	0.0714299	0.0714299	0.0714299
adrenocortical carcinomas	0.0262177	0.479833	0.0411723	0.304051	0.193613	0.193613	0.0545214	0.193613	0.304051	0.238225	0.0322586	0.0749632	0.0322586	0.0322586	0.0322586	0.10736	0.243677	0.193613	0.302808	0.193613	0.304051	0.0411723	0.238225	0.304051	0.238225	0.193613	0.238225	0.0545214	0.0411723	0.0749632	0.0545214	0.238225	0.0262177	0.0545214	0.193613	0.243677	0.163075	0.238225	0.193613	0.163075	0.0262177	0.142026	0.0322586	0.0262177	0.193613	0.10736	0.0411723	0.0411723	0.0411723
Beckwith-Wiedemann syndrome	0.10736	0.223744	0.12825	0.12825	0.10736	0.10736	0.147106	0.10736	0.12825	0.115769	0.115769	0.176371	0.115769	0.115769	0.115769	0.543379	0.147106	0.10736	0.10736	0.10736	0.12825	0.12825	0.115769	0.12825	0.115769	0.10736	0.115769	0.147106	0.12825	0.176371	0.147106	0.115769	0.10736	0.147106	0.10736	0.147106	0.101627	0.115769	0.10736	0.101627	0.10736	0.0976859	0.115769	0.10736	0.10736	0.223744	0.12825	0.12825	0.12825
biparental complete hydatidiform moles	0.0262177	0.479833	0.0411723	0.184015	0.117177	0.117177	0.0545214	0.117177	0.184015	0.144176	0.0322586	0.0749632	0.0322586	0.0322586	0.0322586	0.10736	0.402632	0.117177	0.117177	0.117177	0.184015	0.0411723	0.144176	0.184015	0.144176	0.117177	0.144176	0.0545214	0.0411723	0.0749632	0.0545214	0.144176	0.0262177	0.0545214	0.117177	0.402632	0.0986948	0.144176	0.117177	0.0986948	0.0262177	0.085956	0.0322586	0.0262177	0.117177	0.10736	0.0411723	0.0411723	0.0411723
choricarcinoma	0.0262177	0.479833	0.0411723	0.304051	0.193613	0.193613	0.0545214	0.193613	0.304051	0.238225	0.0322586	0.0749632	0.0322586	0.0322586	0.0322586	0.10736	0.243677	0.193613	0.193613	0.193613	0.304051	0.0411723	0.564516	0.304051	0.564516	0.193613	0.238225	0.0545214	0.0411723	0.0749632	0.0545214	0.37258	0.0262177	0.0545214	0.458801	0.243677	0.163075	0.238225	0.193613	0.163075	0.0262177	0.142026	0.0322586	0.0262177	0.193613	0.10736	0.0411723	0.0411723	0.0411723
chronic myeloproliferative disorders	0.0220824	0.454209	0.0367619	0.271481	0.163075	0.163075	0.049858	0.163075	0.271481	0.206874	0.0280133	0.0698989	0.0280133	0.0280133	0.0280133	0.101627	0.222835	0.163075	0.163075	0.163075	0.271481	0.0367619	0.206874	0.271481	0.206874	0.163075	0.206874	0.049858	0.0367619	0.0698989	0.049858	0.206874	0.0220824	0.049858	0.163075	0.222835	0.133087	0.206874	0.163075	0.315373	0.0220824	0.266387	0.0280133	0.0220824	0.163075	0.101627	0.0367619	0.0367619	0.0367619
Congenital hyperinsulinism	0.0411723	0.12825	0.0571439	0.0571439	0.0411723	0.0411723	0.173473	0.0411723	0.0571439	0.0476199	0.115648	0.0933603	0.115648	0.115648	0.115648	0.12825	0.0714299	0.0411723	0.0411723	0.0411723	0.0571439	0.0571439	0.0476199	0.0571439	0.0476199	0.0411723	0.0476199	0.0714299	0.0571439	0.0933603	0.0714299	0.0476199	0.09999	0.173473	0.0411723	0.0714299	0.0367619	0.0476199	0.0411723	0.0367619	0.09999	0.0337236	0.115648	0.09999	0.0411723	0.311463	0.138778	0.138778	0.138778
germ cell tumor	0.0545214	0.657472	0.0714299	0.319248	0.243677	0.243677	0.0865818	0.243677	0.319248	0.274167	0.0613433	0.109892	0.0613433	0.0613433	0.0613433	0.147106	0.639393	0.243677	0.243677	0.243677	0.319248	0.0714299	0.274167	0.319248	0.274167	0.243677	0.274167	0.0865818	0.0714299	0.109892	0.0865818	0.274167	0.0545214	0.0865818	0.243677	0.639393	0.222835	0.274167	0.243677	0.222835	0.0545214	0.208483	0.0613433	0.0545214	0.243677	0.147106	0.0714299	0.0714299	0.0714299
gestational choriocarcinoma	0.0220824	0.454209	0.0367619	0.271481	0.163075	0.163075	0.049858	0.163075	0.271481	0.206874	0.0280133	0.0698989	0.0280133	0.0280133	0.0280133	0.101627	0.222835	0.163075	0.163075	0.163075	0.271481	0.0367619	0.490223	0.271481	0.490223	0.163075	0.206874	0.049858	0.0367619	0.0698989	0.049858	0.323547	0.0220824	0.049858	0.386435	0.222835	0.133087	0.206874	0.163075	0.133087	0.0220824	0.112415	0.0280133	0.0220824	0.163075	0.101627	0.0367619	0.0367619	0.0367619
gestational trophoblastic diseases	0.0262177	0.479833	0.0411723	0.184015	0.117177	0.117177	0.0545214	0.117177	0.184015	0.144176	0.0322586	0.0749632	0.0322586	0.0322586	0.0322586	0.10736	0.402632	0.117177	0.117177	0.117177	0.184015	0.0411723	0.144176	0.184015	0.144176	0.117177	0.144176	0.0545214	0.0411723	0.0749632	0.0545214	0.144176	0.0262177	0.0545214	0.117177	0.402632	0.0986948	0.144176	0.117177	0.0986948	0.0262177	0.085956	0.0322586	0.0262177	0.117177	0.10736	0.0411723	0.0411723	0.0411723
glioblastoma	0.0262177	0.479833	0.0411723	0.184015	0.117177	0.117177	0.0545214	0.117177	0.184015	0.144176	0.0322586	0.0749632	0.0322586	0.0322586	0.0322586	0.10736	0.402632	0.117177	0.117177	0.117177	0.184015	0.0411723	0.144176	0.184015	0.144176	0.117177	0.144176	0.0545214	0.0411723	0.0749632	0.0545214	0.144176	0.0262177	0.0545214	0.117177	0.402632	0.0986948	0.144176	0.117177	0.0986948	0.0262177	0.085956	0.0322586	0.0262177	0.117177	0.10736	0.0411723	0.0411723	0.0411723
growth restriction	0.0262177	0.260731	0.0411723	0.09999	0.0636715	0.0636715	0.0545214	0.0636715	0.09999	0.0783424	0.0322586	0.0749632	0.0322586	0.0322586	0.0322586	0.10736	0.132409	0.0636715	0.0636715	0.0636715	0.09999	0.0411723	0.0783424	0.09999	0.0783424	0.0636715	0.0783424	0.0545214	0.0411723	0.0749632	0.0545214	0.0783424	0.0262177	0.0545214	0.0636715	0.132409	0.0536287	0.0783424	0.0636715	0.0536287	0.0262177	0.0467067	0.0322586	0.0262177	0.0636715	0.10736	0.0411723	0.0411723	0.0411723
hematopoiesis	0.0749632	0.176371	0.0933603	0.0933603	0.0749632	0.0749632	0.266882	0.0749632	0.0933603	0.0823791	0.200064	0.135413	0.200064	0.200064	0.200064	0.176371	0.109892	0.0749632	0.0749632	0.0749632	0.0933603	0.0933603	0.0823791	0.0933603	0.0823791	0.0749632	0.0823791	0.109892	0.0933603	0.135413	0.109892	0.0823791	0.182054	0.266882	0.0749632	0.109892	0.0698989	0.0823791	0.0749632	0.0698989	0.182054	0.0664141	0.200064	0.182054	0.0749632	0.428329	0.226732	0.226732	0.226732
hepatocelluar carcinoma	0.0262177	0.479833	0.0411723	0.475531	0.193613	0.193613	0.0545214	0.302808	0.304051	0.37258	0.0322586	0.0749632	0.0322586	0.0322586	0.0322586	0.10736	0.243677	0.302808	0.193613	0.193613	0.304051	0.0411723	0.238225	0.475531	0.238225	0.302808	0.37258	0.0545214	0.0411723	0.0749632	0.0545214	0.238225	0.0262177	0.0545214	0.193613	0.243677	0.255047	0.37258	0.302808	0.163075	0.0262177	0.142026	0.0322586	0.0262177	0.193613	0.10736	0.0411723	0.0411723	0.0411723
hyperhomocysteinemia	0.0545214	0.147106	0.0714299	0.0714299	0.0545214	0.0545214	0.0865818	0.0545214	0.0714299	0.0613433	0.0613433	0.109892	0.0613433	0.0613433	0.0613433	0.147106	0.0865818	0.0545214	0.0545214	0.0545214	0.0714299	0.0714299	0.0613433	0.0714299	0.0613433	0.0545214	0.0613433	0.0865818	0.0714299	0.109892	0.0865818	0.0613433	0.0545214	0.0865818	0.0545214	0.0865818	0.049858	0.0613433	0.0545214	0.049858	0.0545214	0.0466468	0.0613433	0.0545214	0.0545214	0.147106	0.0714299	0.0714299	0.0714299
infertility	0.0749632	0.176371	0.0933603	0.0933603	0.0749632	0.0749632	0.266882	0.0749632	0.0933603	0.0823791	0.200064	0.135413	0.200064	0.200064	0.200064	0.176371	0.109892	0.0749632	0.0749632	0.0749632	0.0933603	0.0933603	0.0823791	0.0933603	0.0823791	0.0749632	0.0823791	0.109892	0.0933603	0.135413	0.109892	0.0823791	0.182054	0.491152	0.0749632	0.109892	0.0698989	0.0823791	0.0749632	0.0698989	0.182054	0.0664141	0.200064	0.182054	0.0749632	0.428329	0.226732	0.226732	0.226732
liver cancer	0.0411723	0.573197	0.0571439	0.659999	0.304051	0.304051	0.0714299	0.475531	0.421999	0.549999	0.0476199	0.0933603	0.0476199	0.0476199	0.0476199	0.12825	0.319248	0.475531	0.304051	0.304051	0.421999	0.0571439	0.351665	0.659999	0.351665	0.475531	0.549999	0.0714299	0.0571439	0.0933603	0.0714299	0.351665	0.0411723	0.0714299	0.304051	0.319248	0.424592	0.549999	0.475531	0.271481	0.0411723	0.249044	0.0476199	0.0411723	0.304051	0.12825	0.0571439	0.0571439	0.0571439
Mareks disease	0.0322586	0.517415	0.0476199	0.351665	0.238225	0.238225	0.0613433	0.238225	0.351665	0.284037	0.0384622	0.0823791	0.0384622	0.0384622	0.0384622	0.115769	0.274167	0.238225	0.238225	0.238225	0.351665	0.0476199	0.284037	0.351665	0.284037	0.238225	0.284037	0.0613433	0.0476199	0.0823791	0.0613433	0.284037	0.0322586	0.0613433	0.238225	0.274167	0.206874	0.284037	0.238225	0.490223	0.0322586	0.439028	0.0384622	0.0322586	0.238225	0.115769	0.0476199	0.0476199	0.0476199
Medulloblastoma	0.0220824	0.454209	0.0367619	0.271481	0.574132	0.163075	0.049858	0.163075	0.271481	0.206874	0.0280133	0.0698989	0.0280133	0.0280133	0.0280133	0.101627	0.222835	0.163075	0.163075	0.163075	0.271481	0.0367619	0.206874	0.271481	0.206874	0.163075	0.206874	0.049858	0.0367619	0.0698989	0.049858	0.206874	0.0220824	0.049858	0.163075	0.222835	0.133087	0.206874	0.163075	0.133087	0.0220824	0.112415	0.0280133	0.0220824	0.163075	0.101627	0.0367619	0.0367619	0.0367619
Meningioma	0.0322586	0.517415	0.0476199	0.351665	0.564516	0.238225	0.0613433	0.238225	0.351665	0.284037	0.0384622	0.0823791	0.0384622	0.0384622	0.0384622	0.115769	0.274167	0.238225	0.238225	0.238225	0.351665	0.0476199	0.284037	0.351665	0.284037	0.238225	0.284037	0.0613433	0.0476199	0.0823791	0.0613433	0.284037	0.0322586	0.0613433	0.238225	0.274167	0.206874	0.284037	0.238225	0.206874	0.0322586	0.185269	0.0384622	0.0322586	0.238225	0.115769	0.0476199	0.0476199	0.0476199
Mullerian aplasia	0.0322586	0.115769	0.0476199	0.0476199	0.0322586	0.0322586	0.148977	0.0322586	0.0476199	0.0384622	0.0934083	0.0823791	0.0934083	0.0934083	0.0934083	0.115769	0.0613433	0.0322586	0.0322586	0.0322586	0.0476199	0.0476199	0.0384622	0.0476199	0.0384622	0.0322586	0.0384622	0.0613433	0.0476199	0.0823791	0.0613433	0.0384622	0.0783424	0.148977	0.0322586	0.0613433	0.0280133	0.0384622	0.0322586	0.0280133	0.0783424	0.0250878	0.0934083	0.0783424	0.0322586	0.281153	0.115648	0.115648	0.115648
myeloproliferative polycythaemia vera	0.0322586	0.115769	0.0476199	0.0476199	0.0322586	0.0322586	0.148977	0.0322586	0.0476199	0.0384622	0.0934083	0.0823791	0.0934083	0.0934083	0.0934083	0.115769	0.0613433	0.0322586	0.0322586	0.0322586	0.0476199	0.0476199	0.0384622	0.0476199	0.0384622	0.0322586	0.0384622	0.0613433	0.0476199	0.0823791	0.0613433	0.0384622	0.0783424	0.148977	0.0322586	0.0613433	0.0280133	0.0384622	0.0322586	0.0280133	0.0783424	0.0250878	0.0934083	0.0783424	0.0322586	0.281153	0.115648	0.115648	0.115648
neural tube defects	0.161604	0.305913	0.187037	0.187037	0.161604	0.161604	0.210167	0.161604	0.187037	0.171818	0.171818	0.246397	0.171818	0.171818	0.171818	0.305913	0.210167	0.161604	0.161604	0.161604	0.187037	0.187037	0.171818	0.187037	0.171818	0.161604	0.171818	0.210167	0.187037	0.246397	0.210167	0.171818	0.161604	0.210167	0.161604	0.210167	0.154659	0.171818	0.161604	0.154659	0.161604	0.149894	0.171818	0.161604	0.161604	0.305913	0.187037	0.187037	0.187037
neuroblastoma	0.0262177	0.479833	0.0411723	0.304051	0.302808	0.193613	0.0545214	0.193613	0.304051	0.238225	0.0322586	0.0749632	0.0322586	0.0322586	0.0322586	0.10736	0.243677	0.193613	0.193613	0.193613	0.304051	0.0411723	0.238225	0.304051	0.238225	0.193613	0.238225	0.0545214	0.0411723	0.0749632	0.0545214	0.238225	0.0262177	0.0545214	0.193613	0.243677	0.163075	0.238225	0.193613	0.163075	0.0262177	0.142026	0.0322586	0.0262177	0.193613	0.10736	0.0411723	0.0411723	0.0411723
obesity	0.0411723	0.12825	0.0571439	0.0571439	0.0411723	0.0411723	0.0714299	0.0411723	0.0571439	0.0476199	0.0476199	0.0933603	0.0476199	0.0476199	0.0476199	0.12825	0.0714299	0.0411723	0.0411723	0.0411723	0.0571439	0.0571439	0.0476199	0.0571439	0.0476199	0.0411723	0.0476199	0.0714299	0.0571439	0.0933603	0.0714299	0.0476199	0.0411723	0.0714299	0.0411723	0.0714299	0.0367619	0.0476199	0.0411723	0.0367619	0.0411723	0.0337236	0.0476199	0.0411723	0.0411723	0.12825	0.0571439	0.0571439	0.0571439
pheochromocytoma	0.0262177	0.479833	0.0411723	0.304051	0.193613	0.193613	0.0545214	0.193613	0.304051	0.238225	0.0322586	0.0749632	0.0322586	0.0322586	0.0322586	0.10736	0.243677	0.193613	0.302808	0.193613	0.304051	0.0411723	0.238225	0.304051	0.238225	0.193613	0.238225	0.0545214	0.0411723	0.0749632	0.0545214	0.238225	0.0262177	0.0545214	0.193613	0.243677	0.163075	0.238225	0.193613	0.163075	0.0262177	0.142026	0.0322586	0.0262177	0.193613	0.10736	0.0411723	0.0411723	0.0411723
Pituitary adenoma	0.0411723	0.311463	0.0571439	0.138778	0.09999	0.09999	0.0714299	0.09999	0.138778	0.115648	0.0476199	0.0933603	0.0476199	0.0476199	0.0476199	0.12825	0.173473	0.09999	0.09999	0.09999	0.138778	0.0571439	0.115648	0.138778	0.115648	0.09999	0.115648	0.0714299	0.0571439	0.0933603	0.0714299	0.115648	0.0411723	0.0714299	0.09999	0.173473	0.089279	0.115648	0.09999	0.089279	0.0411723	0.0819002	0.0476199	0.0411723	0.09999	0.12825	0.0571439	0.0571439	0.0571439
Prader-Willi syndrome	0.0749632	0.176371	0.226732	0.0933603	0.0749632	0.0749632	0.109892	0.0749632	0.0933603	0.0823791	0.0823791	0.135413	0.0823791	0.0823791	0.0823791	0.176371	0.109892	0.0749632	0.0749632	0.0749632	0.0933603	0.226732	0.0823791	0.0933603	0.0823791	0.0749632	0.0823791	0.109892	0.226732	0.135413	0.109892	0.0823791	0.0749632	0.109892	0.0749632	0.109892	0.0698989	0.0823791	0.0749632	0.0698989	0.0749632	0.0664141	0.0823791	0.0749632	0.0749632	0.176371	0.0933603	0.0933603	0.0933603
pre-eclampsia	0.0322586	0.115769	0.0476199	0.0476199	0.0322586	0.0322586	0.148977	0.0322586	0.0476199	0.0384622	0.171903	0.0823791	0.0934083	0.0934083	0.0934083	0.115769	0.0613433	0.0322586	0.0322586	0.0322586	0.0476199	0.0476199	0.0384622	0.0476199	0.0384622	0.0322586	0.0384622	0.0613433	0.0476199	0.0823791	0.0613433	0.0384622	0.0783424	0.148977	0.0322586	0.0613433	0.0280133	0.0384622	0.0322586	0.0280133	0.37258	0.0250878	0.44423	0.37258	0.0322586	0.517415	0.549999	0.549999	0.212832
Silver-Russell syndrome	0.0749632	0.176371	0.226732	0.0933603	0.0749632	0.0749632	0.109892	0.0749632	0.0933603	0.0823791	0.0823791	0.135413	0.0823791	0.0823791	0.0823791	0.176371	0.109892	0.0749632	0.0749632	0.0749632	0.0933603	0.226732	0.0823791	0.0933603	0.0823791	0.0749632	0.0823791	0.109892	0.226732	0.135413	0.109892	0.0823791	0.0749632	0.109892	0.0749632	0.109892	0.0698989	0.0823791	0.0749632	0.0698989	0.0749632	0.0664141	0.0823791	0.0749632	0.0749632	0.176371	0.0933603	0.0933603	0.0933603
trophoblastic tumor	0.0322586	0.517415	0.0476199	0.212832	0.144176	0.144176	0.0613433	0.144176	0.212832	0.171903	0.0384622	0.0823791	0.0384622	0.0384622	0.0384622	0.115769	0.45301	0.144176	0.144176	0.144176	0.212832	0.0476199	0.171903	0.212832	0.171903	0.144176	0.171903	0.0613433	0.0476199	0.0823791	0.0613433	0.171903	0.0322586	0.0613433	0.144176	0.45301	0.125202	0.171903	0.144176	0.125202	0.0322586	0.112127	0.0384622	0.0322586	0.144176	0.115769	0.0476199	0.0476199	0.0476199
Wiedemann-Beckwith syndrome	0.0545214	0.147106	0.319248	0.0714299	0.0545214	0.0545214	0.0865818	0.0545214	0.0714299	0.0613433	0.0613433	0.109892	0.0613433	0.0613433	0.0613433	0.147106	0.0865818	0.0545214	0.0545214	0.0545214	0.0714299	0.319248	0.0613433	0.0714299	0.0613433	0.0545214	0.0613433	0.0865818	0.319248	0.109892	0.0865818	0.0613433	0.0545214	0.0865818	0.0545214	0.0865818	0.049858	0.0613433	0.0545214	0.049858	0.0545214	0.0466468	0.0613433	0.0545214	0.0545214	0.147106	0.0714299	0.0714299	0.0714299
Wilms tumor	0.0322586	0.517415	0.0476199	0.351665	0.238225	0.238225	0.0613433	0.238225	0.351665	0.284037	0.0384622	0.0823791	0.0384622	0.0384622	0.0384622	0.115769	0.274167	0.238225	0.238225	0.238225	0.351665	0.0476199	0.284037	0.351665	0.284037	0.238225	0.284037	0.0613433	0.0476199	0.0823791	0.0613433	0.284037	0.0322586	0.0613433	0.238225	0.274167	0.206874	0.284037	0.238225	0.206874	0.0322586	0.185269	0.0384622	0.0322586	0.238225	0.115769	0.0476199	0.0476199	0.0476199
chronic myeloid leukemia	0.0220824	0.454209	0.0367619	0.271481	0.163075	0.163075	0.049858	0.163075	0.271481	0.206874	0.0280133	0.0698989	0.0280133	0.0280133	0.0280133	0.101627	0.222835	0.163075	0.163075	0.163075	0.271481	0.0367619	0.206874	0.271481	0.206874	0.163075	0.206874	0.049858	0.0367619	0.0698989	0.049858	0.206874	0.0220824	0.049858	0.163075	0.222835	0.133087	0.206874	0.163075	0.687385	0.0220824	0.395775	0.0280133	0.0220824	0.163075	0.101627	0.0367619	0.0367619	0.0367619
esophageal cancer	0.0411723	0.573197	0.0571439	0.659999	0.304051	0.304051	0.0714299	0.720502	0.421999	0.549999	0.0476199	0.0933603	0.0476199	0.0476199	0.0476199	0.12825	0.319248	0.475531	0.304051	0.304051	0.421999	0.0571439	0.351665	1	0.351665	0.475531	0.549999	0.0714299	0.0571439	0.0933603	0.0714299	0.351665	0.0411723	0.0714299	0.304051	0.319248	0.424592	0.549999	0.720502	0.271481	0.0411723	0.249044	0.0476199	0.0411723	0.304051	0.12825	0.0571439	0.0571439	0.0571439
renal cancer	0.0411723	0.573197	0.0571439	0.421999	0.304051	0.304051	0.0714299	0.304051	0.421999	0.351665	0.0476199	0.0933603	0.0476199	0.0476199	0.0476199	0.12825	0.319248	0.304051	0.304051	0.304051	0.421999	0.0571439	0.351665	0.421999	0.351665	0.304051	0.351665	0.0714299	0.0571439	0.0933603	0.0714299	0.351665	0.0411723	0.0714299	0.304051	0.319248	0.271481	0.351665	0.304051	0.271481	0.0411723	0.249044	0.0476199	0.0411723	0.304051	0.12825	0.0571439	0.0571439	0.0571439
adenocarcinoma	0.0411723	0.573197	0.0571439	0.255398	0.184015	0.184015	0.0714299	0.184015	0.255398	0.212832	0.0476199	0.0933603	0.0476199	0.0476199	0.0476199	0.12825	0.527499	0.184015	0.184015	0.184015	0.255398	0.0571439	0.212832	0.255398	0.212832	0.184015	0.212832	0.0714299	0.0571439	0.0933603	0.0714299	0.212832	0.0411723	0.0714299	0.184015	0.825	0.164303	0.212832	0.184015	0.164303	0.0411723	0.150724	0.0476199	0.0411723	0.184015	0.12825	0.0571439	0.0571439	0.0571439
oesophageal adenocarcinoma	0.0262177	0.479833	0.0411723	0.475531	0.193613	0.193613	0.0545214	1	0.304051	0.37258	0.0322586	0.0749632	0.0322586	0.0322586	0.0322586	0.10736	0.243677	0.302808	0.193613	0.193613	0.304051	0.0411723	0.238225	0.720502	0.238225	0.302808	0.37258	0.0545214	0.0411723	0.0749632	0.0545214	0.238225	0.0262177	0.0545214	0.193613	0.243677	0.255047	0.37258	0.681648	0.163075	0.0262177	0.142026	0.0322586	0.0262177	0.193613	0.10736	0.0411723	0.0411723	0.0411723
epithelial ovarian cancer	0.0262177	0.479833	0.0411723	0.304051	0.193613	0.193613	0.0545214	0.193613	0.304051	0.238225	0.0322586	0.0749632	0.0322586	0.0322586	0.0322586	0.10736	0.243677	0.193613	0.193613	0.193613	0.304051	0.0411723	0.564516	0.304051	0.838709	0.193613	0.238225	0.0545214	0.0411723	0.0749632	0.0545214	0.37258	0.0262177	0.0545214	0.458801	0.243677	0.163075	0.238225	0.193613	0.163075	0.0262177	0.142026	0.0322586	0.0262177	0.193613	0.10736	0.0411723	0.0411723	0.0411723
gastrointestinal cancer	0.0411723	0.573197	0.0571439	0.659999	0.304051	0.304051	0.0714299	0.475531	0.421999	0.549999	0.0476199	0.0933603	0.0476199	0.0476199	0.0476199	0.12825	0.319248	0.475531	0.304051	0.304051	0.421999	0.0571439	0.351665	0.659999	0.351665	0.475531	0.549999	0.0714299	0.0571439	0.0933603	0.0714299	0.351665	0.0411723	0.0714299	0.304051	0.319248	0.424592	0.549999	0.475531	0.271481	0.0411723	0.249044	0.0476199	0.0411723	0.304051	0.12825	0.0571439	0.0571439	0.0571439
laryngeal squamous cell carcinoma	0.0262177	0.479833	0.0411723	0.304051	0.193613	0.302808	0.0545214	0.193613	0.475531	0.238225	0.0322586	0.0749632	0.0322586	0.0322586	0.0322586	0.10736	0.243677	0.193613	0.193613	0.193613	0.304051	0.0411723	0.238225	0.304051	0.238225	0.193613	0.238225	0.0545214	0.0411723	0.0749632	0.0545214	0.238225	0.0262177	0.0545214	0.193613	0.243677	0.163075	0.238225	0.193613	0.163075	0.0262177	0.142026	0.0322586	0.0262177	0.193613	0.10736	0.0411723	0.0411723	0.0411723
oesophageal squamous cell carcinoma	0.0262177	0.479833	0.0411723	0.475531	0.193613	0.193613	0.0545214	0.681648	0.304051	0.37258	0.0322586	0.0749632	0.0322586	0.0322586	0.0322586	0.10736	0.243677	0.302808	0.193613	0.193613	0.304051	0.0411723	0.238225	0.720502	0.238225	0.302808	0.37258	0.0545214	0.0411723	0.0749632	0.0545214	0.238225	0.0262177	0.0545214	0.193613	0.243677	0.255047	0.37258	1	0.163075	0.0262177	0.142026	0.0322586	0.0262177	0.193613	0.10736	0.0411723	0.0411723	0.0411723
pancreas cancer	0.0322586	0.517415	0.0476199	0.351665	0.238225	0.238225	0.0613433	0.238225	0.351665	0.284037	0.0384622	0.0823791	0.0384622	0.0384622	0.0384622	0.115769	0.274167	0.238225	0.37258	0.238225	0.351665	0.0476199	0.284037	0.351665	0.284037	0.238225	0.284037	0.0613433	0.0476199	0.0823791	0.0613433	0.284037	0.0322586	0.0613433	0.238225	0.274167	0.206874	0.284037	0.238225	0.206874	0.0322586	0.185269	0.0384622	0.0322586	0.238225	0.115769	0.0476199	0.0476199	0.0476199
rheumatoid arthritis	0.0262177	0.10736	0.0411723	0.0411723	0.0262177	0.0262177	0.132409	0.0262177	0.0411723	0.0322586	0.0783424	0.0749632	0.0783424	0.0783424	0.0783424	0.10736	0.0545214	0.0262177	0.0262177	0.0262177	0.0411723	0.0411723	0.0322586	0.0411723	0.0322586	0.0262177	0.0322586	0.0545214	0.0411723	0.0749632	0.0545214	0.0322586	0.0636715	0.132409	0.0262177	0.0545214	0.0220824	0.0322586	0.0262177	0.0220824	0.0636715	0.0192322	0.0783424	0.0636715	0.0262177	0.260731	0.09999	0.09999	0.09999
small cell lung cancer	0.0262177	0.479833	0.0411723	0.304051	0.193613	0.681648	0.0545214	0.193613	0.720502	0.238225	0.0322586	0.0749632	0.0322586	0.0322586	0.0322586	0.10736	0.243677	0.193613	0.193613	0.193613	0.304051	0.0411723	0.238225	0.304051	0.238225	0.193613	0.238225	0.0545214	0.0411723	0.0749632	0.0545214	0.238225	0.0262177	0.0545214	0.193613	0.243677	0.163075	0.238225	0.193613	0.163075	0.0262177	0.142026	0.0322586	0.0262177	0.193613	0.10736	0.0411723	0.0411723	0.0411723
non-functioning pituitary adenoma	0.0322586	0.281153	0.0476199	0.115648	0.0783424	0.0783424	0.0613433	0.0783424	0.115648	0.0934083	0.0384622	0.0823791	0.0384622	0.0384622	0.0384622	0.115769	0.148977	0.0783424	0.0783424	0.0783424	0.115648	0.0476199	0.0934083	0.115648	0.0934083	0.0783424	0.0934083	0.0613433	0.0476199	0.0823791	0.0613433	0.0934083	0.0322586	0.0613433	0.0783424	0.148977	0.0680322	0.0934083	0.0783424	0.0680322	0.0322586	0.0609274	0.0384622	0.0322586	0.0783424	0.115769	0.0476199	0.0476199	0.0476199
serous ovarian cancer	0.0172584	0.424422	0.0316203	0.233511	0.12745	0.12745	0.0444246	0.12745	0.233511	0.17031	0.0230621	0.0640035	0.0230621	0.0230621	0.0230621	0.094962	0.198551	0.12745	0.12745	0.12745	0.233511	0.0316203	0.40358	0.233511	0.599604	0.12745	0.17031	0.0444246	0.0316203	0.0640035	0.0444246	0.266362	0.0172584	0.0444246	0.302016	0.198551	0.0980979	0.17031	0.12745	0.0980979	0.0172584	0.0778607	0.0230621	0.0172584	0.12745	0.094962	0.0316203	0.0316203	0.0316203
transient neonatal diabetes mellitus	0.0262177	0.10736	0.0411723	0.0411723	0.0262177	0.0262177	0.0545214	0.0262177	0.0411723	0.0322586	0.0322586	0.0749632	0.0322586	0.0322586	0.0322586	0.10736	0.0545214	0.0262177	0.0262177	0.0262177	0.0411723	0.0411723	0.0322586	0.0411723	0.0322586	0.0262177	0.0322586	0.0545214	0.0411723	0.0749632	0.0545214	0.0322586	0.0262177	0.0545214	0.0262177	0.0545214	0.0220824	0.0322586	0.0262177	0.0220824	0.0262177	0.0192322	0.0322586	0.0262177	0.0262177	0.10736	0.0411723	0.0411723	0.0411723
multiple sclerosis	0.0322586	0.115769	0.0476199	0.0476199	0.0322586	0.0322586	0.148977	0.0322586	0.0476199	0.0384622	0.0934083	0.0823791	0.44423	0.44423	0.44423	0.115769	0.0613433	0.0322586	0.0322586	0.0322586	0.0476199	0.0476199	0.0384622	0.0476199	0.0384622	0.0322586	0.0384622	0.0613433	0.0476199	0.0823791	0.0613433	0.0384622	0.144176	0.148977	0.0322586	0.0613433	0.0280133	0.0384622	0.0322586	0.0280133	0.0783424	0.0250878	0.0934083	0.0783424	0.0322586	0.281153	0.115648	0.115648	0.115648
type 1 diabetes	0.0322586	0.115769	0.0476199	0.0476199	0.0322586	0.0322586	0.0613433	0.0322586	0.0476199	0.0384622	0.0384622	0.0823791	0.0384622	0.0384622	0.0384622	0.115769	0.0613433	0.0322586	0.0322586	0.0322586	0.0476199	0.0476199	0.0384622	0.0476199	0.0384622	0.0322586	0.0384622	0.0613433	0.0476199	0.0823791	0.0613433	0.0384622	0.0322586	0.0613433	0.0322586	0.0613433	0.0280133	0.0384622	0.0322586	0.0280133	0.0322586	0.0250878	0.0384622	0.0322586	0.0322586	0.115769	0.0476199	0.0476199	0.0476199
narcolepsy	0.182054	0.176371	0.0933603	0.0933603	0.0749632	0.0749632	0.109892	0.0749632	0.0933603	0.0823791	0.0823791	0.135413	0.0823791	0.0823791	0.0823791	0.176371	0.109892	0.0749632	0.0749632	0.0749632	0.0933603	0.0933603	0.0823791	0.0933603	0.0823791	0.0749632	0.0823791	0.266882	0.0933603	0.328859	0.266882	0.0823791	0.0749632	0.109892	0.0749632	0.109892	0.0698989	0.0823791	0.0749632	0.0698989	0.0749632	0.0664141	0.0823791	0.0749632	0.0749632	0.176371	0.0933603	0.0933603	0.0933603
decreased myogenesis	0.0749632	0.176371	0.0933603	0.0933603	0.0749632	0.0749632	0.266882	0.0749632	0.0933603	0.0823791	0.200064	0.135413	0.200064	0.200064	0.200064	0.176371	0.109892	0.0749632	0.0749632	0.0749632	0.0933603	0.0933603	0.0823791	0.0933603	0.0823791	0.0749632	0.0823791	0.109892	0.0933603	0.135413	0.109892	0.0823791	0.182054	0.266882	0.0749632	0.109892	0.0698989	0.0823791	0.0749632	0.0698989	0.182054	0.0664141	0.200064	0.182054	0.0749632	0.428329	0.226732	0.226732	0.226732
uterus cancer	0.0322586	0.517415	0.0476199	0.351665	0.238225	0.238225	0.0613433	0.238225	0.351665	0.284037	0.0384622	0.0823791	0.0384622	0.0384622	0.0384622	0.115769	0.274167	0.238225	0.238225	0.238225	0.351665	0.0476199	0.673076	0.351665	0.673076	0.238225	0.284037	0.0613433	0.0476199	0.0823791	0.0613433	0.44423	0.0322586	0.0613433	0.838709	0.274167	0.206874	0.284037	0.238225	0.206874	0.0322586	0.185269	0.0384622	0.0322586	0.238225	0.115769	0.0476199	0.0476199	0.0476199
renal cell carcinoma (RCC)	0.0262177	0.479833	0.0411723	0.304051	0.193613	0.193613	0.0545214	0.193613	0.304051	0.238225	0.0322586	0.0749632	0.0322586	0.0322586	0.0322586	0.10736	0.243677	0.193613	0.193613	0.193613	0.304051	0.0411723	0.238225	0.304051	0.238225	0.193613	0.238225	0.0545214	0.0411723	0.0749632	0.0545214	0.238225	0.0262177	0.0545214	0.193613	0.243677	0.163075	0.238225	0.193613	0.163075	0.0262177	0.142026	0.0322586	0.0262177	0.193613	0.10736	0.0411723	0.0411723	0.0411723
diabetes mellitus	0.0411723	0.12825	0.0571439	0.0571439	0.0411723	0.0411723	0.0714299	0.0411723	0.0571439	0.0476199	0.0476199	0.0933603	0.0476199	0.0476199	0.0476199	0.12825	0.0714299	0.0411723	0.0411723	0.0411723	0.0571439	0.0571439	0.0476199	0.0571439	0.0476199	0.0411723	0.0476199	0.0714299	0.0571439	0.0933603	0.0714299	0.0476199	0.0411723	0.0714299	0.0411723	0.0714299	0.0367619	0.0476199	0.0411723	0.0367619	0.0411723	0.0337236	0.0476199	0.0411723	0.0411723	0.12825	0.0571439	0.0571439	0.0571439
clear cell renal cell carcinoma	0.0220824	0.454209	0.0367619	0.271481	0.163075	0.163075	0.049858	0.163075	0.271481	0.206874	0.0280133	0.0698989	0.0280133	0.0280133	0.0280133	0.101627	0.222835	0.163075	0.163075	0.163075	0.271481	0.0367619	0.206874	0.271481	0.206874	0.163075	0.206874	0.049858	0.0367619	0.0698989	0.049858	0.206874	0.0220824	0.049858	0.163075	0.222835	0.133087	0.206874	0.163075	0.133087	0.0220824	0.112415	0.0280133	0.0220824	0.163075	0.101627	0.0367619	0.0367619	0.0367619
heroin abuse	0.0783424	0.115769	0.0476199	0.0476199	0.0322586	0.0322586	0.0613433	0.0322586	0.0476199	0.0384622	0.0384622	0.0823791	0.0384622	0.0384622	0.0384622	0.115769	0.0613433	0.0322586	0.0322586	0.0322586	0.0476199	0.0476199	0.0384622	0.0476199	0.0384622	0.0322586	0.0384622	0.148977	0.0476199	0.200064	0.148977	0.0384622	0.0322586	0.0613433	0.0322586	0.0613433	0.0280133	0.0384622	0.0322586	0.0280133	0.0322586	0.0250878	0.0384622	0.0322586	0.0322586	0.115769	0.0476199	0.0476199	0.0476199
myelodysplastic syndrome	0.0262177	0.479833	0.0411723	0.304051	0.193613	0.193613	0.0545214	0.193613	0.304051	0.238225	0.0322586	0.0749632	0.0322586	0.0322586	0.0322586	0.10736	0.243677	0.193613	0.193613	0.193613	0.304051	0.0411723	0.238225	0.304051	0.238225	0.193613	0.238225	0.0545214	0.0411723	0.0749632	0.0545214	0.238225	0.0262177	0.0545214	0.193613	0.243677	0.163075	0.238225	0.193613	0.386435	0.0262177	0.336557	0.0322586	0.0262177	0.193613	0.10736	0.0411723	0.0411723	0.0411723
nonfunctioning pituitary adenomas	0.0322586	0.281153	0.0476199	0.115648	0.0783424	0.0783424	0.0613433	0.0783424	0.115648	0.0934083	0.0384622	0.0823791	0.0384622	0.0384622	0.0384622	0.115769	0.148977	0.0783424	0.0783424	0.0783424	0.115648	0.0476199	0.0934083	0.115648	0.0934083	0.0783424	0.0934083	0.0613433	0.0476199	0.0823791	0.0613433	0.0934083	0.0322586	0.0613433	0.0783424	0.148977	0.0680322	0.0934083	0.0783424	0.0680322	0.0322586	0.0609274	0.0384622	0.0322586	0.0783424	0.115769	0.0476199	0.0476199	0.0476199
drug abuse	0.132409	0.147106	0.0714299	0.0714299	0.0545214	0.0545214	0.0865818	0.0545214	0.0714299	0.0613433	0.0613433	0.109892	0.0613433	0.0613433	0.0613433	0.147106	0.0865818	0.0545214	0.0545214	0.0545214	0.0714299	0.0714299	0.0613433	0.0714299	0.0613433	0.0545214	0.0613433	0.21027	0.0714299	0.266882	0.21027	0.0613433	0.0545214	0.0865818	0.0545214	0.0865818	0.049858	0.0613433	0.0545214	0.049858	0.0545214	0.0466468	0.0613433	0.0545214	0.0545214	0.147106	0.0714299	0.0714299	0.0714299
myopia	0.0262177	0.10736	0.0411723	0.0411723	0.0262177	0.0262177	0.132409	0.0262177	0.0411723	0.0322586	0.0783424	0.0749632	0.144176	0.144176	0.144176	0.10736	0.0545214	0.0262177	0.0262177	0.0262177	0.0411723	0.0411723	0.0322586	0.0411723	0.0322586	0.0262177	0.0322586	0.0545214	0.0411723	0.0749632	0.0545214	0.0322586	0.302808	0.132409	0.0262177	0.0545214	0.0220824	0.0322586	0.0262177	0.0220824	0.0636715	0.0192322	0.0783424	0.0636715	0.0262177	0.260731	0.09999	0.09999	0.09999
diffuse large B-cell lymphoma	0.0192322	0.436596	0.0337236	0.249044	0.142026	0.142026	0.0466468	0.142026	0.249044	0.185269	0.0250878	0.0664141	0.0250878	0.0250878	0.0250878	0.0976859	0.208483	0.142026	0.142026	0.142026	0.249044	0.0337236	0.185269	0.249044	0.185269	0.142026	0.185269	0.0466468	0.0337236	0.0664141	0.0466468	0.185269	0.0192322	0.0466468	0.142026	0.208483	0.112415	0.185269	0.142026	0.266387	0.0192322	0.218011	0.0250878	0.0192322	0.142026	0.0976859	0.0337236	0.0337236	0.0337236
Burkitts lymphoma	0.0172584	0.424422	0.0316203	0.233511	0.12745	0.12745	0.0444246	0.12745	0.233511	0.17031	0.0230621	0.0640035	0.0230621	0.0230621	0.0230621	0.094962	0.198551	0.12745	0.12745	0.12745	0.233511	0.0316203	0.17031	0.233511	0.17031	0.12745	0.17031	0.0444246	0.0316203	0.0640035	0.0444246	0.17031	0.0172584	0.0444246	0.12745	0.198551	0.0980979	0.17031	0.12745	0.23246	0.0172584	0.184505	0.0230621	0.0172584	0.12745	0.094962	0.0316203	0.0316203	0.0316203
squamous-cell lung carcinomas	0.0220824	0.454209	0.0367619	0.271481	0.163075	0.842271	0.049858	0.163075	0.643322	0.206874	0.0280133	0.0698989	0.0280133	0.0280133	0.0280133	0.101627	0.222835	0.163075	0.163075	0.163075	0.271481	0.0367619	0.206874	0.271481	0.206874	0.163075	0.206874	0.049858	0.0367619	0.0698989	0.049858	0.206874	0.0220824	0.049858	0.163075	0.222835	0.133087	0.206874	0.163075	0.133087	0.0220824	0.112415	0.0280133	0.0220824	0.163075	0.101627	0.0367619	0.0367619	0.0367619
Downs syndrome	0.0749632	0.176371	0.226732	0.0933603	0.0749632	0.0749632	0.109892	0.0749632	0.0933603	0.0823791	0.0823791	0.135413	0.0823791	0.0823791	0.0823791	0.176371	0.109892	0.0749632	0.0749632	0.0749632	0.0933603	0.226732	0.0823791	0.0933603	0.0823791	0.0749632	0.0823791	0.109892	0.226732	0.135413	0.109892	0.0823791	0.0749632	0.109892	0.0749632	0.109892	0.0698989	0.0823791	0.0749632	0.0698989	0.0749632	0.0664141	0.0823791	0.0749632	0.0749632	0.176371	0.0933603	0.0933603	0.0933603
glucose metabolism disorder	0.0545214	0.147106	0.0714299	0.0714299	0.0545214	0.0545214	0.0865818	0.0545214	0.0714299	0.0613433	0.0613433	0.109892	0.0613433	0.0613433	0.0613433	0.147106	0.0865818	0.0545214	0.0545214	0.0545214	0.0714299	0.0714299	0.0613433	0.0714299	0.0613433	0.0545214	0.0613433	0.0865818	0.0714299	0.109892	0.0865818	0.0613433	0.0545214	0.0865818	0.0545214	0.0865818	0.049858	0.0613433	0.0545214	0.049858	0.0545214	0.0466468	0.0613433	0.0545214	0.0545214	0.147106	0.0714299	0.0714299	0.0714299
Parkinsons disease	0.0322586	0.115769	0.0476199	0.0476199	0.0322586	0.0322586	0.148977	0.0322586	0.0476199	0.0384622	0.0934083	0.0823791	0.44423	0.44423	0.44423	0.115769	0.0613433	0.0322586	0.0322586	0.0322586	0.0476199	0.0476199	0.0384622	0.0476199	0.0384622	0.0322586	0.0384622	0.0613433	0.0476199	0.0823791	0.0613433	0.0384622	0.144176	0.148977	0.0322586	0.0613433	0.0280133	0.0384622	0.0322586	0.0280133	0.0783424	0.0250878	0.0934083	0.0783424	0.0322586	0.281153	0.115648	0.115648	0.115648
psoriasis	0.0545214	0.147106	0.0714299	0.0714299	0.0545214	0.0545214	0.21027	0.0545214	0.0714299	0.0613433	0.148977	0.109892	0.148977	0.148977	0.148977	0.147106	0.0865818	0.0545214	0.0545214	0.0545214	0.0714299	0.0714299	0.0613433	0.0714299	0.0613433	0.0545214	0.0613433	0.0865818	0.0714299	0.109892	0.0865818	0.0613433	0.132409	0.21027	0.0545214	0.0865818	0.049858	0.0613433	0.0545214	0.049858	0.132409	0.0466468	0.148977	0.132409	0.0545214	0.357257	0.173473	0.173473	0.173473
Burkitts lymphomas	0.0172584	0.424422	0.0316203	0.233511	0.12745	0.12745	0.0444246	0.12745	0.233511	0.17031	0.0230621	0.0640035	0.0230621	0.0230621	0.0230621	0.094962	0.198551	0.12745	0.12745	0.12745	0.233511	0.0316203	0.17031	0.233511	0.17031	0.12745	0.17031	0.0444246	0.0316203	0.0640035	0.0444246	0.17031	0.0172584	0.0444246	0.12745	0.198551	0.0980979	0.17031	0.12745	0.23246	0.0172584	0.184505	0.0230621	0.0172584	0.12745	0.094962	0.0316203	0.0316203	0.0316203
cleft lip	0.0749632	0.176371	0.0933603	0.0933603	0.0749632	0.0749632	0.109892	0.0749632	0.0933603	0.0823791	0.0823791	0.135413	0.0823791	0.0823791	0.0823791	0.176371	0.109892	0.0749632	0.0749632	0.0749632	0.0933603	0.0933603	0.0823791	0.0933603	0.0823791	0.0749632	0.0823791	0.109892	0.0933603	0.135413	0.109892	0.0823791	0.0749632	0.109892	0.0749632	0.109892	0.0698989	0.0823791	0.0749632	0.0698989	0.0749632	0.0664141	0.0823791	0.0749632	0.0749632	0.176371	0.0933603	0.0933603	0.0933603
diabetic nephropathy	0.0545214	0.147106	0.0714299	0.0714299	0.0545214	0.0545214	0.21027	0.0545214	0.0714299	0.0613433	0.148977	0.109892	0.274167	0.274167	0.274167	0.147106	0.0865818	0.0545214	0.0545214	0.0545214	0.0714299	0.0714299	0.0613433	0.0714299	0.0613433	0.0545214	0.0613433	0.0865818	0.0714299	0.109892	0.0865818	0.0613433	0.243677	0.21027	0.0545214	0.0865818	0.049858	0.0613433	0.0545214	0.049858	0.132409	0.0466468	0.148977	0.132409	0.0545214	0.357257	0.173473	0.173473	0.173473
Hodgkins lymphoma	0.0262177	0.479833	0.0411723	0.304051	0.193613	0.193613	0.0545214	0.193613	0.304051	0.238225	0.0322586	0.0749632	0.0322586	0.0322586	0.0322586	0.10736	0.243677	0.193613	0.193613	0.193613	0.304051	0.0411723	0.238225	0.304051	0.238225	0.193613	0.238225	0.0545214	0.0411723	0.0749632	0.0545214	0.238225	0.0262177	0.0545214	0.193613	0.243677	0.163075	0.238225	0.193613	0.386435	0.0262177	0.336557	0.0322586	0.0262177	0.193613	0.10736	0.0411723	0.0411723	0.0411723
murine plasmacytomas	0.015887	0.415975	0.0301593	0.222722	0.117323	0.117323	0.0428813	0.117323	0.222722	0.159918	0.0216549	0.0623301	0.0216549	0.0216549	0.0216549	0.0930719	0.191653	0.117323	0.117323	0.117323	0.222722	0.0301593	0.159918	0.222722	0.159918	0.117323	0.159918	0.0428813	0.0301593	0.0623301	0.0428813	0.159918	0.015887	0.0428813	0.117323	0.191653	0.0881502	0.159918	0.117323	0.208887	0.015887	0.161223	0.0216549	0.015887	0.117323	0.0930719	0.0301593	0.0301593	0.0301593
rhabdomyosarcoma	0.0262177	0.479833	0.0411723	0.304051	0.193613	0.193613	0.0545214	0.193613	0.304051	0.238225	0.0322586	0.0749632	0.0322586	0.0322586	0.0322586	0.10736	0.243677	0.193613	0.193613	0.302808	0.304051	0.0411723	0.238225	0.304051	0.238225	0.193613	0.238225	0.0545214	0.0411723	0.0749632	0.0545214	0.238225	0.0262177	0.0545214	0.193613	0.243677	0.163075	0.238225	0.193613	0.163075	0.0262177	0.142026	0.0322586	0.0262177	0.193613	0.10736	0.0411723	0.0411723	0.0411723
Spinocerebellar ataxia type 7	0.0322586	0.115769	0.0476199	0.0476199	0.0322586	0.0322586	0.148977	0.0322586	0.0476199	0.0384622	0.0934083	0.0823791	1	1	0.44423	0.115769	0.0613433	0.0322586	0.0322586	0.0322586	0.0476199	0.0476199	0.0384622	0.0476199	0.0384622	0.0322586	0.0384622	0.0613433	0.0476199	0.0823791	0.0613433	0.0384622	0.144176	0.148977	0.0322586	0.0613433	0.0280133	0.0384622	0.0322586	0.0280133	0.0783424	0.0250878	0.0934083	0.0783424	0.0322586	0.281153	0.115648	0.115648	0.115648
cardiomyopathy	0.0545214	0.147106	0.0714299	0.0714299	0.0545214	0.0545214	0.21027	0.0545214	0.0714299	0.0613433	0.708501	0.109892	0.148977	0.148977	0.148977	0.147106	0.0865818	0.0545214	0.0545214	0.0545214	0.0714299	0.0714299	0.0613433	0.0714299	0.0613433	0.0545214	0.0613433	0.0865818	0.0714299	0.109892	0.0865818	0.0613433	0.132409	0.21027	0.0545214	0.0865818	0.049858	0.0613433	0.0545214	0.049858	0.243677	0.0466468	0.274167	0.243677	0.0545214	0.657472	0.319248	0.319248	0.527499
Human Dilated Cardiomyopathy	0.0322586	0.115769	0.0476199	0.0476199	0.0322586	0.0322586	0.148977	0.0322586	0.0476199	0.0384622	1	0.0823791	0.0934083	0.0934083	0.0934083	0.115769	0.0613433	0.0322586	0.0322586	0.0322586	0.0476199	0.0476199	0.0384622	0.0476199	0.0384622	0.0322586	0.0384622	0.0613433	0.0476199	0.0823791	0.0613433	0.0384622	0.0783424	0.148977	0.0322586	0.0613433	0.0280133	0.0384622	0.0322586	0.0280133	0.144176	0.0250878	0.171903	0.144176	0.0322586	0.517415	0.212832	0.212832	0.351665
dyskeratosis congenita	0.0545214	0.147106	0.0714299	0.0714299	0.0545214	0.0545214	0.21027	0.0545214	0.0714299	0.0613433	0.148977	0.109892	0.148977	0.148977	0.148977	0.147106	0.0865818	0.0545214	0.0545214	0.0545214	0.0714299	0.0714299	0.0613433	0.0714299	0.0613433	0.0545214	0.0613433	0.0865818	0.0714299	0.109892	0.0865818	0.0613433	0.132409	0.21027	0.0545214	0.0865818	0.049858	0.0613433	0.0545214	0.049858	0.132409	0.0466468	0.148977	0.132409	0.0545214	0.357257	0.173473	0.173473	0.173473
squamous carcinoma	0.0411723	0.573197	0.0571439	0.255398	0.184015	0.184015	0.0714299	0.184015	0.255398	0.212832	0.0476199	0.0933603	0.0476199	0.0476199	0.0476199	0.12825	0.527499	0.184015	0.184015	0.184015	0.255398	0.0571439	0.212832	0.255398	0.212832	0.184015	0.212832	0.0714299	0.0571439	0.0933603	0.0714299	0.212832	0.0411723	0.0714299	0.184015	0.825	0.164303	0.212832	0.184015	0.164303	0.0411723	0.150724	0.0476199	0.0411723	0.184015	0.12825	0.0571439	0.0571439	0.0571439
tongue squamous cell carcinomas	0.0262177	0.479833	0.0411723	0.475531	0.193613	0.193613	0.0545214	0.302808	0.304051	0.37258	0.0322586	0.0749632	0.0322586	0.0322586	0.0322586	0.10736	0.243677	0.302808	0.193613	0.193613	0.304051	0.0411723	0.238225	0.475531	0.238225	0.458801	0.838709	0.0545214	0.0411723	0.0749632	0.0545214	0.238225	0.0262177	0.0545214	0.193613	0.243677	0.255047	0.37258	0.302808	0.163075	0.0262177	0.142026	0.0322586	0.0262177	0.193613	0.10736	0.0411723	0.0411723	0.0411723
Klinefelters syndrome	0.0749632	0.176371	0.226732	0.0933603	0.0749632	0.0749632	0.109892	0.0749632	0.0933603	0.0823791	0.0823791	0.135413	0.0823791	0.0823791	0.0823791	0.176371	0.109892	0.0749632	0.0749632	0.0749632	0.0933603	0.226732	0.0823791	0.0933603	0.0823791	0.0749632	0.0823791	0.109892	0.226732	0.135413	0.109892	0.0823791	0.0749632	0.109892	0.0749632	0.109892	0.0698989	0.0823791	0.0749632	0.0698989	0.0749632	0.0664141	0.0823791	0.0749632	0.0749632	0.176371	0.0933603	0.0933603	0.0933603
[truncated: 129 more columns]
