# Supplementary material for: TPGLDA: Novel prediction of associations between lncRNAs and diseases via lncRNA-disease-gene tripartite graph
Source: Sci Rep. 2018 Jan 18;8:1065. doi: 10.1038/s41598-018-19357-3 (PMC5773503; doi:10.1038/s41598-018-19357-3)
Supplement: Supplementary file 4 — Supplementary Table S3 [file 41598_2018_19357_MOESM4_ESM.xlsx]

## Sheet: Sheet1
Disease	Predicted candidate lncRNA by TPGLDA	Rscore in descending order
epithelial ovarian cancer	H19	1.68922
epithelial ovarian cancer	MALAT1	1.50058
epithelial ovarian cancer	CDKN2B-AS1	1.42178
osteosarcoma	H19	1.26779
osteosarcoma	HOTAIR	1.09662
epithelial ovarian cancer	MEG3	1.01437
osteosarcoma	CDKN2B-AS1	0.939337
osteosarcoma	MEG3	0.876719
small cell lung cancer	H19	0.812218
cervical cancer	CDKN2B-AS1	0.802517
epithelial ovarian cancer	GAS5	0.750345
non-small cell lung cancer	H19	0.743399
renal cancer	MALAT1	0.740902
cervical cancer	PVT1	0.721346
epithelial ovarian cancer	PVT1	0.679508
osteosarcoma	PVT1	0.660193
psoriasis	CDKN2B-AS1	0.633354
renal cancer	H19	0.630094
osteosarcoma	GAS5	0.610831
renal cancer	HOTAIR	0.58314
psoriasis	H19	0.581854
gastric cancer	TUG1	0.574071
renal cancer	MEG3	0.553099
cancer	TERC	0.538172
acute myeloid leukemia	H19	0.529692
renal cancer	CDKN2B-AS1	0.527368
epithelial ovarian cancer	UCA1	0.518457
gastric cancer	XIST	0.508183
cervical cancer	UCA1	0.501114
esophageal squamous cell carcinoma	MEG3	0.484001
cancer	TDRG1	0.481695
gastric cancer	SNHG16	0.474186
breast cancer	CHL1-AS2	0.465922
acute lymphoblastic leukemia	H19	0.464106
psoriasis	MALAT1	0.461049
small cell lung cancer	CDKN2B-AS1	0.457872
pancreatic cancer	H19	0.455596
liver cancer	MEG3	0.453419
psoriasis	HOTAIR	0.448966
gastric cancer	KCNQ1OT1	0.4352
colorectal cancer	TUG1	0.434703
prostat	HOTAIR	0.433262
gastric cancer	NEAT1	0.431226
pancreatic cancer	MEG3	0.428571
non-small cell lung cancer	CDKN2B-AS1	0.428482
prostat	WRAP53	0.428072
Diabetes	H19	0.425833
renal cancer	GAS5	0.421716
colorectal cancer	GHET1	0.416655
osteosarcoma	UCA1	0.411625
colorectal cancer	SPRY4-IT1	0.410018
renal cell carcinoma	MEG3	0.403609
gastric cancer	HOTTIP	0.395134
ovarian cancer	MEG3	0.393777
colorectal cancer	DNM3OS	0.392969
acute myeloid leukemia	MALAT1	0.387963
small cell lung cancer	MEG3	0.384933
psoriasis	GAS5	0.384348
colorectal cancer	MINA	0.381886
hepatocelluar carcinoma	GAS5	0.380344
breast cancer	BANCR	0.370357
colorectal cancer	BC040587	0.370254
non-small cell lung cancer	UCA1	0.368999
gastric cancer	MNX1-AS1	0.365294
epithelial ovarian cancer	XIST	0.364656
epithelial ovarian cancer	HULC	0.362373
hepatocelluar carcinoma	SOX2-OT	0.361755
breast cancer	HULC	0.361744
renal cell carcinoma	H19	0.360807
hepatocellular carcinoma	LINC00261	0.359907
acute myeloid leukemia	CDKN2B-AS1	0.35434
Esophageal squamous cell cancer	MALAT1	0.353392
melanoma	MEG3	0.352572
colorectal cancer	CDKN2B-AS1	0.349047
kidney cancer	HOTAIR	0.348694
non-small cell lung cancer	HULC	0.346879
breast cancer	CCAT1	0.34439
hepatocelluar carcinoma	PVT1	0.340068
psoriasis	MEG3	0.338166
esophageal squamous cell carcinoma	GAS5	0.335863
epithelial ovarian cancer	TUG1	0.33096
colon cancer	GAS5	0.329924
epithelial ovarian cancer	NEAT1	0.326122
psoriasis	PVT1	0.325635
gastric cancer	NPTN-IT1	0.325566
colorectal cancer	LINC00261	0.324179
small cell lung cancer	GAS5	0.322148
breast cancer	TUG1	0.321142
bladder cancer	PVT1	0.319534
hepatocellular carcinoma	CDKN2B-AS1	0.319246
colorectal cancer	SOX2-OT	0.317419
small cell lung cancer	PVT1	0.31636
breast cancer	MINA	0.316321
epithelial ovarian cancer	BCYRN1	0.314127
cervical cancer	HULC	0.312152
colorectal cancer	HIF1A-AS2	0.311804
hepatocelluar carcinoma	LINC00152	0.310079
Diabetes	MEG3	0.309483
cervical cancer	TUG1	0.309247
hepatocellular carcinoma	SPRY4-IT1	0.30847
breast cancer	TUSC7	0.308382
gastric cancer	HIF1A-AS1	0.307338
colorectal cancer	HOTTIP	0.306914
ovarian cancer	GAS5	0.30608
gastric cancer	PANDAR	0.30117
pancreatic cancer	CDKN2B-AS1	0.301163
cervical cancer	NEAT1	0.300999
gastric cancer	IGF2-AS	0.300726
laryngeal squamous cell carcinoma	H19	0.300606
prostate cancer	IGF2-AS	0.300316
hepatocellular carcinoma	NEAT1	0.299604
bladder cancer	CCAT2	0.298535
hepatocellular carcinoma	TUSC7	0.298412
Burkitts lymphoma	PVT1	0.297586
colorectal cancer	ADAMTS9-AS2	0.297119
colorectal cancer	LINC00152	0.296415
hepatocellular carcinoma	CCAT2	0.295292
gastric cancer	CRNDE	0.294813
gastric cancer	LINC00032	0.293755
hepatocellular carcinoma	PCA3	0.292945
gastric cancer	ZFAS1	0.292933
Diabetes	HOTAIR	0.291476
colorectal cancer	NAMA	0.291078
Wilms tumor	HOTAIR	0.290247
Huntingtons disease	TRAF3IP2-AS1	0.28971
esophageal squamous cell carcinoma	NPTN-IT1	0.28923
hepatocelluar carcinoma	UCA1	0.288274
hepatocellular carcinoma	BANCR	0.285906
Downs syndrome	HCP5	0.284615
breast cancer	DNM3OS	0.283544
bladder cancer	CCAT1	0.282898
cervical cancer	XIST	0.280839
laryngeal squamous cell carcinoma	CDKN2B-AS1	0.279476
glioblastoma	HOTAIR	0.279468
uterus cancer	HOTAIR	0.278352
barretts Esophagus	HNF1A-AS1	0.276009
nasopharyngeal carcinoma	HNF1A-AS1	0.275409
osteosarcoma	NEAT1	0.274316
Burkitts lymphoma	H19	0.270503
lung cancer	GAS5	0.269297
lung cancer	CDKN2B-AS1	0.26927
bladder cancer	HULC	0.267349
breast cancer	MNX1-AS1	0.266746
esophageal squamous cell carcinoma	BC040587	0.2665
schizophrenia	PDZRN3-AS1	0.266465
colorectal cancer	IGF2-AS	0.265795
gastric cancer	BCYRN1	0.265072
colorectal cancer	PTENP1	0.262417
Diabetes	PVT1	0.262374
bladder cancer	TUSC7	0.260288
non-small cell lung cancer	LINC00152	0.258921
prostate cancer	LINC00152	0.257596
Alzheimers disease	BDNF-AS	0.257285
non-small cell lung cancer	LSINCT5	0.256456
papillary thyroid carcinoma	H19	0.255972
gastric cancer	BCAR4	0.255754
gastric cancer	MIR31HG	0.255754
hepatocellular carcinoma	BC040587	0.255337
kidney cancer	PVT1	0.254447
Wilms tumor	BCYRN1	0.254215
Huntingtons disease	DISC2	0.253783
gastric cancer	FOXCUT	0.252958
bladder cancer	BANCR	0.252936
esophageal squamous cell carcinoma	HULC	0.25109
oral squamous cell carcinoma	MALAT1	0.250688
bladder cancer	CDKN2B-AS1	0.250666
glioma	WT1-AS	0.250237
non-small cell lung cancer	HIF1A-AS2	0.250235
Burkitts lymphoma	MEG3	0.247853
non-small cell lung cancer	CRNDE	0.247404
osteosarcoma	CCAT2	0.246696
liver cancer	KCNQ1OT1	0.246481
epithelial ovarian cancer	BANCR	0.246152
colorectal cancer	BCYRN1	0.245447
gastric cancer	SRA1	0.24516
ovarian cancer	CCAT2	0.244605
clear cell renal cell carcinoma	HOTAIR	0.244185
Burkitts lymphoma	MALAT1	0.244047
hepatocellular carcinoma	XIST	0.243893
tumor	PVT1	0.243805
cancer	UCA1	0.243471
gastric cancer	NAMA	0.24267
cervical cancer	CCAT1	0.242635
hepatocellular carcinoma	LSINCT5	0.242079
osteosarcoma	XIST	0.24165
multiple myeloma	MEG3	0.240878
lung cancer	UCA1	0.240616
cervical cancer	BANCR	0.239414
breast cancer	GHET1	0.238692
non-small cell lung cancer	SPRY4-IT1	0.238078
epithelial ovarian cancer	SPRY4-IT1	0.237423
Wilms tumor	MALAT1	0.23707
multiple myeloma	H19	0.236398
breast cancer	PTENP1	0.235999
prostate cancer	NPTN-IT1	0.235886
B-cell neoplasms	H19	0.235493
glioblastoma	MEG3	0.234982
glioma	GAS5	0.234327
hepatocellular carcinoma	CCAT1	0.234024
Huntingtons disease	SNHG3	0.23323
bipolar disorder	BDNF-AS	0.233205
non-small cell lung cancer	TUSC7	0.233101
pancreatic cancer	UCA1	0.232939
esophageal squamous cell carcinoma	NEAT1	0.232876
hepatocelluar carcinoma	DANCR	0.232492
bladder cancer	LSINCT5	0.232182
prostate cancer	CDKN2B-AS1	0.232026
Burkitts lymphoma	HOTAIR	0.231787
esophageal cancer	AFAP1-AS1	0.231784
nasopharyngeal carcinoma	MEG3	0.231353
B-cell neoplasms	MEG3	0.231239
schizophrenia	SNHG3	0.231238
colon cancer	UCA1	0.2307
cervical cancer	SPRY4-IT1	0.230244
hepatocelluar carcinoma	TUG1	0.230056
Prader-Willi syndrome	CDKN2B-AS1	0.229927
breast cancer	LINC00032	0.229807
Alzheimers disease	H19	0.229047
hepatocelluar carcinoma	ZFAS1	0.228915
lung cancer	PVT1	0.2285
liver cancer	GAS5	0.228413
acute lymphoblastic leukemia	MEG3	0.228099
lung cancer	HNF1A-AS1	0.227428
bladder cancer	RPL34-AS1	0.227385
schizophrenia	CDKN2B-AS1	0.226972
colon cancer	PVT1	0.22619
epithelial ovarian cancer	CCAT2	0.226087
breast cancer	RPL34-AS1	0.225184
colorectal cancer	CASC2	0.224643
pancreatic cancer	TUG1	0.224441
colorectal cancer	CCDC26	0.223376
hepatocellular carcinoma	HIF1A-AS2	0.223307
gastric cancer	ADAMTS9-AS2	0.222858
colorectal cancer	FOXCUT	0.222518
colorectal cancer	PANDAR	0.22197
osteosarcoma	BCYRN1	0.221593
osteosarcoma	SPRY4-IT1	0.221311
breast cancer	FOXCUT	0.221101
colorectal cancer	SRA1	0.220702
non-small cell lung cancer	KCNQ1OT1	0.220298
non-small cell lung cancer	NAMA	0.220174
kidney cancer	CDKN2B-AS1	0.220132
Wilms tumor	CCDC26	0.220022
prostate cancer	PTENP1	0.219541
Esophageal squamous cell cancer	MEG3	0.219367
serous ovarian cancer	MALAT1	0.219259
bladder cancer	MINA	0.218975
renal cell carcinoma (RCC)	HOTAIR	0.218673
esophageal squamous cell carcinoma	AFAP1-AS1	0.217929
leukemia	H19	0.217358
hepatocelluar carcinoma	PTENP1	0.21717
cervical cancer	CCAT2	0.217044
heroin abuse	DISC2	0.215469
ovarian cancer	BANCR	0.214597
osteosarcoma	BANCR	0.214326
cervical cancer	LSINCT5	0.214316
prostate cancer	MINA	0.214165
liver cancer	HOTTIP	0.214085
lung cancer	SPRY4-IT1	0.213772
depression	DAOA-AS1	0.213752
non-small cell lung cancer	MINA	0.213572
cervical cancer	KCNQ1OT1	0.213561
gastric cancer	DNM3OS	0.213478
pancreatic cancer	IGF2-AS	0.212696
diabetes mellitus	H19	0.212077
non-small cell lung cancer	RPL34-AS1	0.211812
papillary thyroid carcinoma	GAS5	0.21176
lymphoma	CDKN2B-AS1	0.211449
epithelial ovarian cancer	CCAT1	0.211241
hepatocellular carcinoma	RPL34-AS1	0.21118
breast cancer	SNHG16	0.210737
laryngeal squamous cell carcinoma	MEG3	0.210658
gastric cancer	SOX2-OT	0.210488
breast cancer	LINC00152	0.210476
acute lymphoblastic leukemia	HOTAIR	0.210351
cancer	C1QTNF9B-AS1	0.209619
cancer	PCGEM1	0.209619
acute myeloid leukemia	KCNQ1DN	0.209519
leukemia	SNHG5	0.209494
prostate cancer	TUG1	0.20902
osteosarcoma	IGF2-AS	0.208927
colorectal cancer	ZFAS1	0.208751
osteosarcoma	MINA	0.208621
breast cancer	LINC00261	0.208433
liver cancer	PVT1	0.208399
glioma	UCA1	0.206678
esophageal cancer	HOTAIR	0.206316
cancer	TUG1	0.206013
non-small cell lung cancer	HOTTIP	0.205807
lung cancer	HULC	0.205487
breast cancer	KCNQ1OT1	0.205455
Alzheimers disease	TRAF3IP2-AS1	0.205366
pancreatic cancer	KCNQ1OT1	0.204441
cancer	HCP5	0.202466
cardiac hypertrophy	HCP5	0.202466
gastric cancer	HCP5	0.202466
nasopharyngeal carcinoma	H19	0.202009
panic disorder	DISC2	0.20174
lung cancer	KCNQ1DN	0.201636
cancer	SNHG5	0.201506
colorectal cancer	HIF1A-AS1	0.201461
tongue cancer	HOTAIR	0.201313
non-small cell lung cancer	BC040587	0.201153
hepatocellular carcinoma	GHET1	0.201103
laryngeal squamous cell carcinoma	GAS5	0.201024
prostat	HULC	0.200566
esophageal squamous cell carcinoma	BANCR	0.200373
esophageal cancer	HNF1A-AS1	0.200243
epithelial ovarian cancer	PTENP1	0.200108
schizophrenia	DGCR5	0.199871
liver cancer	MINA	0.19903
tongue cancer	H19	0.199008
Alzheimers disease	MEG3	0.198761
lung adenocarcinoma	H19	0.198518
cervical cancer	PTENP1	0.19839
esophageal squamous cell carcinoma	CCAT1	0.198
esophageal cancer	MALAT1	0.197869
cervical cancer	MINA	0.197487
esophageal squamous cell carcinoma	GHET1	0.197446
lung cancer	CCAT1	0.197274
osteosarcoma	CCAT1	0.197149
hepatocelluar carcinoma	PANDAR	0.197147
Esophageal squamous cell cancer	UCA1	0.19708
hepatocellular carcinoma	FOXCUT	0.197066
bladder cancer	NEAT1	0.1967
nasopharyngeal carcinoma	GAS5	0.196254
non-small cell lung cancer	PTENP1	0.196225
non-small cell lung cancer	GHET1	0.195061
renal cell carcinoma	SPRY4-IT1	0.194979
Alzheimers disease	NPTN-IT1	0.19442
non-small cell lung cancer	CASC2	0.194304
esophageal squamous cell carcinoma	PVT1	0.194263
prostate cancer	LINC00261	0.194142
oral squamous cell carcinoma	H19	0.193488
clear cell renal cell carcinoma	H19	0.193479
bipolar disorder	TRAF3IP2-AS1	0.193377
non-small cell lung cancer	SNHG16	0.192964
breast cancer	KCNQ1DN	0.192519
tongue cancer	MALAT1	0.192272
pancreatic cancer	MINA	0.191918
schizophrenia	MEG3	0.191833
cervical cancer	KCNQ1DN	0.191778
osteosarcoma	LINC00261	0.191061
nonfunctioning pituitary adenomas	H19	0.190827
renal cell carcinoma (RCC)	MEG3	0.190771
Cardiovascular disease	H19	0.190552
colon cancer	XIST	0.189473
acute myeloid leukemia	GAS5	0.189039
prostate cancer	NAMA	0.188902
bladder cancer	BC040587	0.188871
epithelial ovarian cancer	MINA	0.188694
ovarian cancer	RPL34-AS1	0.188517
cancer	IGF2-AS	0.187969
ovarian cancer	SNHG16	0.187936
hepatocellular carcinoma	SNHG16	0.187564
epithelial ovarian cancer	KCNQ1OT1	0.186652
cancer	HULC	0.186036
renal cell carcinoma	UCA1	0.185898
bladder cancer	KCNQ1OT1	0.185191
Spinocerebellar ataxia type 7	ATXN8OS	0.185185
prostat	UCA1	0.18473
osteosarcoma	LSINCT5	0.184476
non-small cell lung cancer	MNX1-AS1	0.184004
epithelial ovarian cancer	IGF2-AS	0.183779
prostate cancer	BANCR	0.183715
prostate cancer	ZFAS1	0.183466
acute lymphoblastic leukemia	MALAT1	0.182911
breast cancer	PANDAR	0.182381
ovarian cancer	NEAT1	0.181813
oesophageal squamous cell carcinoma	MALAT1	0.181316
cervical cancer	HOTTIP	0.181213
bladder cancer	MNX1-AS1	0.180978
uterus cancer	H19	0.180773
lung adenocarcinoma	AFAP1-AS1	0.180704
non-small cell lung cancer	CCDC26	0.180483
cervical cancer	HIF1A-AS1	0.180155
depression	HAR1A	0.180141
depression	HAR1B	0.180141
diabetes mellitus	CDKN2B-AS1	0.180025
gallbladder cancer	H19	0.179767
colon cancer	BANCR	0.179756
hepatocellular carcinoma	PCAT1	0.17927
Huntingtons disease	LINC00271	0.17923
esophageal squamous cell carcinoma	LSINCT5	0.17892
hepatocellular carcinoma	WT1-AS	0.178899
small cell lung cancer	UCA1	0.178795
lung cancer	XIST	0.178471
liver cancer	NPTN-IT1	0.17796
neuroblastoma	HOTAIR	0.177591
melanoma	MINA	0.177496
cancer	CCAT1	0.177432
epithelial ovarian cancer	LSINCT5	0.177246
prostate cancer	C1QTNF9B-AS1	0.17705
prostate cancer	PCGEM1	0.17705
pancreatic cancer	CCAT1	0.176902
colorectal cancer	BCAR4	0.176853
colorectal cancer	MIR31HG	0.176853
breast cancer	HOTTIP	0.176845
renal cell carcinoma	PVT1	0.176763
small cell lung cancer	XIST	0.176501
cancer	PCA3	0.1764
testicular cancer	H19	0.176161
colorectal cancer	LINC00032	0.176026
colon cancer	HULC	0.17546
hepatocelluar carcinoma	PCA3	0.175277
bladder cancer	LINC00032	0.174579
breast cancer	IGF2-AS	0.174489
colon cancer	SPRY4-IT1	0.173831
pancreatic cancer	BANCR	0.173765
cancer	BANCR	0.173653
lung cancer	CCAT2	0.173384
epithelial ovarian cancer	DANCR	0.173098
psoriasis	UCA1	0.172908
breast cancer	HIF1A-AS2	0.172718
Major depression	BDNF-AS	0.17265
prostat	HOTTIP	0.172618
esophageal squamous cell carcinoma	LINC00032	0.172336
renal cancer	UCA1	0.172318
osteosarcoma	PTENP1	0.172159
gallbladder cancer	MEG3	0.172022
Major depression	DAOA-AS1	0.171902
cancer	TCL6	0.171459
ovarian cancer	HULC	0.170675
hepatocellular carcinoma	HIF1A-AS1	0.170537
Huntingtons disease	MIAT	0.169787
colon cancer	LSINCT5	0.169439
aging	WT1-AS	0.169321
endometrial cancer	MEG3	0.169272
psoriasis	MIAT	0.169218
osteosarcoma	SOX2-OT	0.169147
osteosarcoma	LINC00152	0.168706
prostat	KCNQ1OT1	0.168644
colon cancer	CDKN2B-AS1	0.168524
acute myeloid leukemia	CASC2	0.168063
osteosarcoma	HOTTIP	0.167815
depression	TRAF3IP2-AS1	0.1673
esophageal squamous cell carcinoma	DLX6-AS1	0.166961
hepatocelluar carcinoma	BANCR	0.166861
esophageal squamous cell carcinoma	SNHG16	0.166674
pancreatic cancer	PTENP1	0.166661
bladder cancer	PTENP1	0.166518
cancer	SPRY4-IT1	0.165817
ovarian cancer	CDKN2B-AS1	0.165607
B-cell neoplasms	CDKN2B-AS1	0.165344
ovarian cancer	BCAR4	0.165337
ovarian cancer	MIR31HG	0.165337
prostate cancer	XIST	0.165285
embryonal carcinoma	CDKN2B-AS1	0.164824
osteosarcoma	KCNQ1OT1	0.164798
papillary thyroid carcinoma	UCA1	0.164606
hepatocelluar carcinoma	SPRY4-IT1	0.164453
cancer	CCAT2	0.163917
colorectal cancer	PCA3	0.163912
melanoma	PVT1	0.163056
prostat	EPB41L4A-AS1	0.163037
prostat	RRP1B	0.163037
cervical cancer	IGF2-AS	0.162891
Burkitts lymphoma	CDKN2B-AS1	0.162552
epithelial ovarian cancer	HOTTIP	0.162049
Autism spectrum disorder	DAOA-AS1	0.161902
esophageal squamous cell carcinoma	RPL34-AS1	0.161799
pancreatic cancer	PANDAR	0.161705
Cardiovascular disease	PVT1	0.161527
tumor	SPRY4-IT1	0.161433
cancer	HIF1A-AS1	0.161405
psychiatric disease	DISC2	0.161388
prostate cancer	PANDAR	0.161348
pancreatic cancer	NEAT1	0.161211
adenocarcinoma	HOTAIR	0.161111
acute myeloid leukemia	IGF2-AS	0.160535
Alzheimers disease	KCNQ1DN	0.160527
hepatocellular carcinoma	BCYRN1	0.160452
non-functioning pituitary adenoma	MALAT1	0.160435
pancreatic cancer	NPTN-IT1	0.160281
small cell lung cancer	NEAT1	0.159894
prostate cancer	CCAT1	0.159426
gastric cancer	DANCR	0.159044
colorectal cancer	DANCR	0.158328
tumor	XIST	0.158149
ovarian cancer	SPRY4-IT1	0.15798
epithelial ovarian cancer	TUSC7	0.157685
renal cell carcinoma	HULC	0.157579
non-small cell lung cancer	BCYRN1	0.157326
colorectal cancer	7SK	0.157059
Wilms tumor	UCA1	0.15694
epithelial ovarian cancer	HIF1A-AS1	0.156732
lung cancer	NAMA	0.156504
serous ovarian cancer	H19	0.156413
bladder cancer	CRNDE	0.156407
gastric cancer	AFAP1-AS1	0.156392
Alzheimers disease	LINC00271	0.15638
esophageal cancer	CDKN2B-AS1	0.156335
cancer	LINC00261	0.155957
hepatocelluar carcinoma	NEAT1	0.155919
non-small cell lung cancer	FOXCUT	0.155862
cervical cancer	LINC00261	0.155757
hepatocellular carcinoma	EPB41L4A-AS1	0.155728
hepatocellular carcinoma	RRP1B	0.155728
liver cancer	UCA1	0.155642
hepatocellular carcinoma	C1QTNF9B-AS1	0.155559
hepatocellular carcinoma	PCGEM1	0.155559
type 1 diabetes	H19	0.155354
affective disorders	DAOA-AS1	0.155236
gastric cancer	PCAT1	0.155193
esophageal squamous cell carcinoma	XIST	0.154857
breast cancer	HIF1A-AS1	0.15479
non-small cell lung cancer	BOK-AS1	0.154577
Esophageal squamous cell cancer	FOXCUT	0.154519
tumor	HULC	0.154406
bladder cancer	LINC00261	0.15437
hepatocelluar carcinoma	TUSC7	0.15427
breast cancer	SOX2-OT	0.154166
prostate cancer	HIF1A-AS2	0.154098
tumor	TUG1	0.154045
epithelial ovarian cancer	SRA1	0.153933
gastric cancer	DSCAM-AS1	0.153932
bladder cancer	FOXCUT	0.153901
endometrial cancer	CCDC26	0.153746
hepatocellular carcinoma	BCAR4	0.153732
hepatocellular carcinoma	MIR31HG	0.153732
Huntingtons disease	MALAT1	0.153536
Huntingtons disease	DAOA-AS1	0.153514
lung cancer	IGF2-AS	0.15341
colon cancer	TUG1	0.15329
endometrial cancer	H19	0.153272
ovarian cancer	CRNDE	0.153267
gastric cancer	PCA3	0.153
renal cell carcinoma	CCAT1	0.152905
non-functioning pituitary adenoma	H19	0.152684
hepatocellular carcinoma	NAMA	0.152424
osteosarcoma	NPTN-IT1	0.152045
liver cancer	WT1-AS	0.151637
bipolar disorder	MIAT	0.151307
pancreatic cancer	BC040587	0.151122
breast cancer	CRNDE	0.15083
melanoma	CCAT2	0.150775
cardiomyopathy	7SK	0.150726
hepatocelluar carcinoma	LINC00261	0.150678
cervical cancer	BC040587	0.150622
acute myeloid leukemia	CRNDE	0.150325
liver cancer	TUG1	0.150277
prostate cancer	CCAT2	0.150101
cancer	NEAT1	0.15009
type 1 diabetes	MALAT1	0.150081
osteosarcoma	DANCR	0.15006
non-small cell lung cancer	ZFAS1	0.150004
osteosarcoma	MIR100HG	0.15
lung cancer	DNM3OS	0.149973
bladder cancer	HIF1A-AS2	0.14995
adenocarcinoma	MALAT1	0.149906
bladder cancer	NPTN-IT1	0.149643
renal cell carcinoma	CDKN2B-AS1	0.149627
Alzheimers disease	MALAT1	0.14935
papillary thyroid carcinoma	PVT1	0.148797
psoriasis	BCYRN1	0.148691
breast cancer	NPTN-IT1	0.148538
esophageal squamous cell carcinoma	LINC00152	0.148444
endometrial cancer	CRNDE	0.148197
bladder cancer	LINC00152	0.148071
epithelial ovarian cancer	HNF1A-AS1	0.147778
lung cancer	MNX1-AS1	0.147758
oesophageal squamous cell carcinoma	H19	0.147679
pancreatic cancer	CCAT2	0.147659
prostate cancer	FOXCUT	0.147415
melanoma	TUG1	0.147175
lymphocytic leukemia	DLEU1	0.147129
lymphocytic leukemia	MIR155HG	0.147129
ovarian cancer	TUSC7	0.147117
esophageal squamous cell carcinoma	PTENP1	0.147095
esophageal squamous cell carcinoma	ZFAS1	0.147081
cervical cancer	DANCR	0.147058
colon cancer	RPL34-AS1	0.14704
acute myeloid leukemia	PVT1	0.146828
endometrial cancer	ADAMTS9-AS2	0.14678
Huntingtons disease	BACE1-AS	0.146566
cancer	LINC00152	0.146557
colon cancer	TUSC7	0.146463
Downs syndrome	7SK	0.146421
cancer	KCNQ1OT1	0.146337
glioma	CCAT1	0.146305
gastric cancer	HNF1A-AS1	0.146299
pancreatic cancer	DANCR	0.146038
lung cancer	NEAT1	0.145912
prostate cancer	LSINCT5	0.145889
tumor	IGF2-AS	0.14578
hepatocellular carcinoma	MNX1-AS1	0.145765
laryngeal squamous cell carcinoma	PVT1	0.145726
B-cell neoplasms	PVT1	0.14559
cervical cancer	TUSC7	0.145505
acute myeloid leukemia	ADAMTS9-AS2	0.145424
Inclusion body myositis	SNHG3	0.145388
colon cancer	SNHG16	0.14523
kidney cancer	HULC	0.144775
glioma	PVT1	0.144734
epithelial ovarian cancer	AFAP1-AS1	0.144614
schizophrenia	BACE1-AS	0.144573
lung cancer	KCNQ1OT1	0.144493
breast cancer	BOK-AS1	0.144204
myeloma	DLEU1	0.143819
myeloma	MIR155HG	0.143819
esophageal squamous cell carcinoma	KCNQ1OT1	0.143739
melanoma	HULC	0.143736
prostate cancer	SPRY4-IT1	0.143601
adenocarcinoma	AFAP1-AS1	0.14343
gastric cancer	EPB41L4A-AS1	0.143345
gastric cancer	RRP1B	0.143345
multiple myeloma	UCA1	0.143323
osteosarcoma	RPL34-AS1	0.143297
oesophageal adenocarcinoma	HOTAIR	0.143071
colon cancer	NEAT1	0.142877
oesophageal adenocarcinoma	AFAP1-AS1	0.142764
cancer	MINA	0.142634
hepatocelluar carcinoma	WT1-AS	0.142556
breast cancer	ADAMTS9-AS2	0.142496
ovarian cancer	KCNQ1DN	0.142426
renal cell carcinoma	TUG1	0.14239
kidney cancer	UCA1	0.142275
Esophageal squamous cell cancer	CCAT2	0.142243
lymphoma	MALAT1	0.142151
cervical cancer	SRA1	0.142097
Wilms tumor	HULC	0.142003
testicular cancer	HOTAIR	0.14184
hepatocelluar carcinoma	CDKN2B-AS1	0.141832
melanoma	NEAT1	0.141792
melanoma	LSINCT5	0.141729
Alzheimers disease	DGCR5	0.141345
non-small cell lung cancer	NPTN-IT1	0.141249
breast cancer	TDRG1	0.141146
ovarian cancer	MINA	0.140826
coronary artery disease	MALAT1	0.140776
uterus cancer	MEG3	0.140709
prostate cancer	PCAT1	0.140564
lymphoma	DLEU1	0.140462
lymphoma	MIR155HG	0.140462
hepatocelluar carcinoma	HIF1A-AS2	0.140445
ovarian cancer	KCNQ1OT1	0.140255
prostat	PANDAR	0.140139
melanoma	GHET1	0.14009
cancer	MYCNOS	0.139966
prostate cancer	TUSC7	0.13989
glioblastoma	GAS5	0.139887
hepatocelluar carcinoma	LSINCT5	0.139396
colon cancer	MNX1-AS1	0.139276
gastric cancer	MIR17HG	0.139271
testicular cancer	MALAT1	0.139163
Alzheimers disease	TUG1	0.138951
osteosarcoma	HIF1A-AS1	0.138833
glioma	BANCR	0.138515
Klinefelters syndrome	TDRG1	0.138259
pancreatic cancer	TUSC7	0.138084
cervical cancer	AFAP1-AS1	0.138032
tumor	MINA	0.138
Diabetes	PDZRN3-AS1	0.137957
non-small cell lung cancer	DNM3OS	0.137922
liver cancer	CDKN2B-AS1	0.137843
esophageal squamous cell carcinoma	SNHG3	0.137494
Autism spectrum disorder	BDNF-AS	0.13718
pheochromocytoma	MEG3	0.137154
drug abuse	MEG3	0.137044
melanoma	NAMA	0.136988
gastric cancer	CASC2	0.136796
renal cancer	HIF1A-AS2	0.136705
pancreatic cancer	PCA3	0.136703
osteosarcoma	GHET1	0.136692
glioma	CCAT2	0.136654
small cell lung cancer	TUG1	0.136374
cancer	HOTTIP	0.136147
cancer	ADAMTS9-AS2	0.136053
gallbladder cancer	GAS5	0.135961
clear cell renal cell carcinoma	GAS5	0.135859
hepatocelluar carcinoma	NAMA	0.135757
non-small cell lung cancer	EPB41L4A-AS1	0.135727
non-small cell lung cancer	RRP1B	0.135727
non-small cell lung cancer	IGF2-AS	0.13557
prostate cancer	HIF1A-AS1	0.13551
hepatocelluar carcinoma	CCAT1	0.135437
cervical cancer	PCA3	0.135144
diffuse large B-cell lymphoma	SNHG5	0.135107
pancreatic cancer	ZFAS1	0.134999
renal cell carcinoma (RCC)	H19	0.134928
Human Dilated Cardiomyopathy	MALAT1	0.134871
liver cancer	KCNQ1DN	0.134242
prostate cancer	SNHG16	0.134237
pancreas cancer	GAS5	0.133869
liver cancer	LINC00152	0.133869
cervical cancer	ZFAT-AS1	0.13381
lymphoma	HOTAIR	0.133617
non-small cell lung cancer	LINC00032	0.133541
acute lymphoblastic leukemia	PVT1	0.133531
Esophageal squamous cell cancer	TUG1	0.133329
type 2 diabetes	TRAF3IP2-AS1	0.133233
cancer	LSINCT5	0.133162
Esophageal squamous cell cancer	GAS5	0.133153
hepatocellular carcinoma	ADAMTS9-AS2	0.133151
gastric cancer	WT1-AS	0.132842
glioma	TUG1	0.132722
renal cancer	TUG1	0.132401
hepatocelluar carcinoma	CCAT2	0.132294
type 1 diabetes	HOTAIR	0.132067
affective disorders	BDNF-AS	0.132052
Huntingtons disease	SOX2-OT	0.13184
renal cell carcinoma	XIST	0.131704
pancreatic cancer	RPL34-AS1	0.131654
hepatocellular carcinoma	CRNDE	0.131644
pancreas cancer	MEG3	0.131635
melanoma	XIST	0.131623
tumor	CCAT1	0.131559
Alzheimers disease	MIAT	0.131416
epithelial ovarian cancer	SOX2-OT	0.131288
Esophageal squamous cell cancer	TUSC7	0.131248
Diabetes	WRAP53	0.130937
tumor	KCNQ1OT1	0.130933
diabetes mellitus	PVT1	0.130867
Wilms tumor	KCNQ1OT1	0.130755
pancreatic cancer	HIF1A-AS2	0.130696
melanoma	CCAT1	0.130635
oral squamous cell carcinoma	GAS5	0.13051
Alzheimers disease	DAOA-AS1	0.130316
esophageal squamous cell carcinoma	LINC00261	0.130033
cervical cancer	DLEU2	0.12997
prostate cancer	MNX1-AS1	0.12988
cervical cancer	MIR17HG	0.129744
small cell lung cancer	BCYRN1	0.129713
gastric cancer	NRON	0.129711
esophageal cancer	MINA	0.129551
depression	MEG3	0.129411
breast cancer	PCA3	0.129387
pancreatic cancer	XIST	0.12935
schizophrenia	TUG1	0.129297
small cell lung cancer	HULC	0.129285
epithelial ovarian cancer	LINC00261	0.128929
renal cell carcinoma	CCAT2	0.128887
ovarian cancer	BC040587	0.128797
pheochromocytoma	MALAT1	0.128694
tongue cancer	KCNQ1DN	0.128566
glioblastoma	TDRG1	0.128519
Burkitts lymphoma	DLEU1	0.128466
Burkitts lymphoma	MIR155HG	0.128466
cancer	ZFAS1	0.128038
breast cancer	NAMA	0.127998
acute myeloid leukemia	SNHG4	0.127827
Huntingtons disease	HOTAIR	0.127704
oesophagus cancer	KCNQ1DN	0.127677
parotid cancer	KCNQ1DN	0.127677
hepatocellular carcinoma	7SK	0.127656
Esophageal squamous cell cancer	SOX2-OT	0.127538
colon cancer	KCNQ1OT1	0.127473
colorectal cancer	TDRG1	0.12738
ovarian cancer	TDRG1	0.12738
bladder cancer	TDRG1	0.12738
Wilms tumor	PVT1	0.127365
esophageal cancer	SPRY4-IT1	0.127257
rheumatoid arthritis	GAS5	0.127099
bipolar disorder	LINC00271	0.127013
multiple myeloma	HULC	0.126981
colon cancer	GHET1	0.126907
Diabetes	GAS5	0.126888
lung cancer	SRA1	0.126568
uterus cancer	GAS5	0.126556
pancreatic cancer	LSINCT5	0.126501
melanoma	FOXCUT	0.126487
epithelial ovarian cancer	BC040587	0.126484
cancer	NRON	0.126233
cardiac hypertrophy	NRON	0.126233
non-small cell lung cancer	TDRG1	0.126138
papillary thyroid carcinoma	CCAT1	0.126126
renal cancer	NEAT1	0.126075
laryngeal squamous cell carcinoma	UCA1	0.126073
pancreatic cancer	GHET1	0.126025
tumor	BANCR	0.125847
psoriasis	XIST	0.125743
gastric cancer	CCDC26	0.125597
non-small cell lung cancer	7SK	0.125568
pancreatic cancer	SPRY4-IT1	0.125546
prostate cancer	BC040587	0.125288
non-small cell lung cancer	SRA1	0.125267
coronary artery disease	MEG3	0.125041
renal cell carcinoma	BANCR	0.125008
psoriasis	7SK	0.124899
glioblastoma	CDKN2B-AS1	0.124892
prostat	WT1-AS	0.124824
cervical cancer	SOX2-OT	0.124713
adenocarcinoma	DLX6-AS1	0.124554
oesophageal adenocarcinoma	DLX6-AS1	0.124554
hepatocelluar carcinoma	RPL34-AS1	0.124498
colon cancer	MINA	0.124367
bipolar disorder	HAR1A	0.124347
bipolar disorder	HAR1B	0.124347
lung cancer	RPL34-AS1	0.124193
osteosarcoma	HIF1A-AS2	0.124177
ovarian cancer	ZFAS1	0.124087
oral squamous cell carcinoma	SPRY4-IT1	0.124081
Esophageal squamous cell cancer	LINC00032	0.124057
cancer	CBR3-AS1	0.124034
cervical cancer	LINC00152	0.123773
breast cancer	AFAP1-AS1	0.123676
esophageal squamous cell carcinoma	HOTTIP	0.123481
cervical cancer	HIF1A-AS2	0.123476
papillary thyroid carcinoma	HOTTIP	0.123275
prostate cancer	RPL34-AS1	0.123242
melanoma	SNHG16	0.123212
ovarian cancer	TUG1	0.123033
multiple myeloma	CDKN2B-AS1	0.123006
cervical cancer	PANDAR	0.122916
renal cell carcinoma (RCC)	GAS5	0.122826
Burkitts lymphoma	UCA1	0.122824
oesophageal squamous cell carcinoma	CDKN2B-AS1	0.122711
serous ovarian cancer	PVT1	0.122637
lung cancer	TUG1	0.12256
kidney cancer	CCAT1	0.122285
Burkitts lymphoma	GAS5	0.122009
glioma	NEAT1	0.121862
serous ovarian cancer	UCA1	0.121758
breast cancer	CCDC26	0.121735
uterus cancer	CDKN2B-AS1	0.121669
osteosarcoma	ESRG	0.121615
Prader-Willi syndrome	MEG3	0.121599
cancer	GHET1	0.121565
coronary artery disease	HOTAIR	0.121558
colon cancer	LINC00261	0.12146
gastric cancer	TCL6	0.121427
breast cancer	7SK	0.121406
cervical cancer	7SK	0.121323
oral squamous cell carcinoma	CCAT2	0.121168
psoriasis	NEAT1	0.120825
lung cancer	TUSC7	0.120634
renal cell carcinoma (RCC)	SPRY4-IT1	0.120615
liver cancer	PTENP1	0.12042
esophageal adenocarcinoma	DLX6-AS1	0.120206
kidney cancer	BANCR	0.119954
tumor	LINC00032	0.119621
glioma	XIST	0.119529
glioma	HULC	0.119473
esophageal squamous cell carcinoma	PANDAR	0.119422
lung cancer	LINC00032	0.119192
renal cancer	BCYRN1	0.119183
tumor	PCAT1	0.11914
renal cancer	IGF2-AS	0.119116
osteosarcoma	PANDAR	0.118921
papillary thyroid carcinoma	TUG1	0.118849
Burkitts lymphoma	DLEU2	0.118701
Diabetes	LINC00271	0.118697
Prader-Willi syndrome	MALAT1	0.1186
non-small cell lung cancer	BCAR4	0.118376
non-small cell lung cancer	MIR31HG	0.118376
squamous-cell lung carcinomas	SNHG3	0.118326
ovarian cancer	GHET1	0.118304
pancreatic cancer	HIF1A-AS1	0.118244
colorectal cancer	BOK-AS1	0.11823
small cell lung cancer	DAOA-AS1	0.118216
gastric cancer	C1QTNF9B-AS1	0.118177
gastric cancer	PCGEM1	0.118177
breast cancer	DANCR	0.118123
ovarian cancer	LINC00261	0.118016
B-cell neoplasms	HULC	0.117803
nasopharyngeal carcinoma	DLX6-AS1	0.117769
tumor	CCAT2	0.11773
aging	H19	0.117677
Meningioma	MALAT1	0.117616
ovarian cancer	NPTN-IT1	0.117594
Beckwith-Wiedemann syndrome	MEG3	0.117584
epithelial ovarian cancer	CASC2	0.117564
colon cancer	CRNDE	0.117546
tumor	CCDC26	0.117464
kidney cancer	HOTTIP	0.117364
lung cancer	NPTN-IT1	0.117274
prostat	MINA	0.117254
breast cancer	CASC2	0.11717
renal cancer	XIST	0.117089
esophageal squamous cell carcinoma	BCYRN1	0.117047
prostate cancer	CRNDE	0.116996
systemic lupus erythaematosus	ZFAT-AS1	0.116894
cervical cancer	NPTN-IT1	0.116876
liver cancer	NAMA	0.116242
gastrointestinal cancer	MALAT1	0.116205
esophageal cancer	UCA1	0.115916
uterus cancer	PVT1	0.115889
B-cell neoplasms	CASC2	0.115813
esophageal squamous cell carcinoma	HIF1A-AS2	0.115659
bladder cancer	IGF2-AS	0.115632
renal cancer	KCNQ1OT1	0.115546
prostat	TUG1	0.115501
hepatocellular carcinoma	SNHG3	0.115401
prostat	XIST	0.115201
Medulloblastoma	MALAT1	0.115121
kidney cancer	CCAT2	0.11507
diabetes mellitus	HOTAIR	0.115018
epithelial ovarian cancer	DLEU2	0.114971
testicular cancer	MEG3	0.114874
bladder cancer	PANDAR	0.114811
small cell lung cancer	DISC2	0.114718
kidney cancer	LINC00261	0.114707
tongue cancer	MEG3	0.114677
papillary thyroid carcinoma	CCAT2	0.114616
Prader-Willi syndrome	MESTIT1	0.114596
cervical cancer	MYCNOS	0.114569
osteosarcoma	FOXCUT	0.114397
rheumatoid arthritis	MALAT1	0.114381
breast cancer	DLEU2	0.114378
pancreas cancer	H19	0.114192
tumor	NEAT1	0.113943
bladder cancer	ZFAS1	0.113926
melanoma	TUSC7	0.11375
psychiatric disease	HAR1A	0.11371
psychiatric disease	HAR1B	0.11371
epithelial ovarian cancer	PCA3	0.113683
small cell lung cancer	CCAT1	0.113489
breast cancer	TCL6	0.113362
Esophageal squamous cell cancer	HNF1A-AS1	0.113346
renal cancer	HULC	0.113201
endometrial cancer	GAS5	0.113111
papillary thyroid carcinoma	LINC00261	0.113098
tumor	PCA3	0.113082
type 2 diabetes	H19	0.113066
cancer	HIF1A-AS2	0.113002
epithelial ovarian cancer	LINC00152	0.113001
chronic lymphocytic leukemia	MEG3	0.112948
melanoma	PTENP1	0.112627
esophageal squamous cell carcinoma	BCAR4	0.112452
esophageal squamous cell carcinoma	MIR31HG	0.112452
B-cell neoplasms	UCA1	0.112443
prostate cancer	AFAP1-AS1	0.112276
osteosarcoma	SRA1	0.112152
hepatocelluar carcinoma	CRNDE	0.112144
lung cancer	HOTTIP	0.112059
papillary thyroid carcinoma	IGF2-AS	0.112019
bladder cancer	BOK-AS1	0.111674
Diabetes	HYMAI	0.111667
osteosarcoma	7SK	0.111597
lung adenocarcinoma	TUG1	0.111548
tongue cancer	CDKN2B-AS1	0.111548
heroin abuse	DAOA-AS1	0.111548
tumor	HOTTIP	0.111249
lung adenocarcinoma	UCA1	0.111213
prostate cancer	CBR3-AS1	0.111203
papillary thyroid carcinoma	KCNQ1OT1	0.111126
prostat	DANCR	0.111008
pancreatic cancer	NAMA	0.110979
bladder cancer	HOTTIP	0.110922
kidney cancer	TUG1	0.110921
lung cancer	BC040587	0.110893
hepatocelluar carcinoma	SNHG16	0.11086
tumor	C1QTNF9B-AS1	0.110766
tumor	PCGEM1	0.110766
hepatocellular carcinoma	KCNQ1DN	0.110518
hepatocelluar carcinoma	KCNQ1DN	0.110518
type 1 diabetes	WT1-AS	0.110481
papillary thyroid carcinoma	LSINCT5	0.110452
Cardiovascular disease	MALAT1	0.110437
panic disorder	TRAF3IP2-AS1	0.110421
kidney cancer	MINA	0.110309
cervical cancer	HNF1A-AS1	0.110293
Diabetes	TERC	0.110252
papillary thyroid carcinoma	MINA	0.110126
serous ovarian cancer	CCAT1	0.110034
cat eye syndrome	DGCR5	0.11
papillary thyroid carcinoma	TUSC7	0.109865
Medulloblastoma	HOTAIR	0.109774
hepatocellular carcinoma	HNF1A-AS1	0.109539
tumor	LSINCT5	0.109514
bladder cancer	BCYRN1	0.109364
prostat	HIF1A-AS1	0.109339
prostat	KCNQ1DN	0.109289
small cell lung cancer	CCAT2	0.109118
leukemia	MIR17HG	0.109117
liver cancer	BANCR	0.108989
acute myeloid leukemia	TCL6	0.108493
cervical cancer	CASC2	0.108391
pancreatic cancer	ADAMTS9-AS2	0.108332
breast cancer	WT1-AS	0.108179
gallbladder cancer	UCA1	0.108124
Alzheimers disease	HOTAIR	0.107976
leukemia	DLEU2	0.107969
cervical cancer	ADAMTS9-AS2	0.107648
non-small cell lung cancer	PCAT1	0.107439
lung adenocarcinoma	PVT1	0.107419
ovarian cancer	PTENP1	0.107331
esophageal cancer	CCAT2	0.107177
colon cancer	ADAMTS9-AS2	0.107111
epithelial ovarian cancer	NPTN-IT1	0.107053
esophageal squamous cell carcinoma	IGF2-AS	0.10685
osteosarcoma	ZFAS1	0.10684
lung cancer	PTENP1	0.106837
glioma	HIF1A-AS1	0.106609
papillary thyroid carcinoma	LINC00032	0.106547
tumor	LINC00152	0.106523
bladder cancer	BCAR4	0.106511
bladder cancer	MIR31HG	0.106511
ovarian cancer	BOK-AS1	0.106438
colorectal cancer	DLEU1	0.106414
colorectal cancer	MIR155HG	0.106414
tumor	FOXCUT	0.106238
kidney cancer	PTENP1	0.106077
gallbladder cancer	CDKN2B-AS1	0.106021
lung cancer	LINC00261	0.10601
gallbladder cancer	PVT1	0.105932
psoriasis	NRON	0.10588
cervical cancer	CCDC26	0.10574
gastric cancer	DLX6-AS1	0.105692
non-small cell lung cancer	DLX6-AS1	0.105692
colorectal cancer	DLX6-AS1	0.105692
breast cancer	DLX6-AS1	0.105692
cervical cancer	DLX6-AS1	0.105692
tumor	DLX6-AS1	0.105692
hepatocellular carcinoma	DLX6-AS1	0.105692
bladder cancer	DLX6-AS1	0.105692
hepatocellular carcinoma	HAR1A	0.105655
hepatocellular carcinoma	HAR1B	0.105655
prostate cancer	TERC	0.105647
epithelial ovarian cancer	MIAT	0.105626
prostat	SPRY4-IT1	0.105624
osteosarcoma	SNHG16	0.105391
osteosarcoma	ADAMTS9-AS2	0.105266
prostat	LINC00152	0.105259
prostate cancer	CCDC26	0.105208
non-small cell lung cancer	DLEU1	0.105148
non-small cell lung cancer	MIR155HG	0.105148
Pituitary adenoma	HOTAIR	0.105
oral squamous cell carcinoma	TUG1	0.104949
epithelial ovarian cancer	ESRG	0.104949
depression	LINC00271	0.104831
nasopharyngeal carcinoma	PVT1	0.104743
Diabetes	IGF2-AS	0.104703
renal cell carcinoma	KCNQ1OT1	0.104632
oesophageal squamous cell carcinoma	MINA	0.104607
colorectal cancer	AFAP1-AS1	0.104583
Human Dilated Cardiomyopathy	ATP6V1G2-DDX39B	0.104444
Wilms tumor	GAS5	0.104131
gallbladder cancer	CCAT2	0.104108
Prader-Willi syndrome	GAS5	0.103997
Meningioma	HOTAIR	0.103887
Prader-Willi syndrome	DISC2	0.103846
Wiedemann-Beckwith syndrome	KCNQ1OT1	0.10381
kidney cancer	SPRY4-IT1	0.103546
type 2 diabetes	MALAT1	0.103479
schizophrenia	SOX2-OT	0.103415
esophageal squamous cell carcinoma	HAR1A	0.103402
esophageal squamous cell carcinoma	HAR1B	0.103402
kidney cancer	IGF2-AS	0.103371
melanoma	LINC00261	0.103369
oesophageal squamous cell carcinoma	SPRY4-IT1	0.103295
glioma	KCNQ1OT1	0.103263
serous ovarian cancer	LSINCT5	0.103017
esophageal adenocarcinoma	HOTAIR	0.102775
prostat	MIR17HG	0.102765
endometrial cancer	CDKN2B-AS1	0.102675
colorectal cancer	WT1-AS	0.102669
acute myeloid leukemia	NEAT1	0.102665
breast cancer	DLEU1	0.102648
breast cancer	MIR155HG	0.102648
laryngeal squamous cell carcinoma	HULC	0.102603
small cell lung cancer	SPRY4-IT1	0.102567
melanoma	RPL34-AS1	0.10244
colorectal cancer	DSCAM-AS1	0.102433
heroin abuse	TRAF3IP2-AS1	0.102303
renal cell carcinoma	SNHG16	0.102244
papillary thyroid carcinoma	DLEU1	0.102213
papillary thyroid carcinoma	MIR155HG	0.102213
prostate cancer	DLEU1	0.102213
prostate cancer	MIR155HG	0.102213
oral squamous cell carcinoma	DLEU1	0.102213
oral squamous cell carcinoma	MIR155HG	0.102213
tumor	GHET1	0.102187
lung cancer	LINC00152	0.102171
glioblastoma	PVT1	0.102161
acute lymphoblastic leukemia	UCA1	0.102127
papillary thyroid carcinoma	SPRY4-IT1	0.10211
esophageal adenocarcinoma	MALAT1	0.10203
kidney cancer	RPL34-AS1	0.101992
lung cancer	ZFAS1	0.10198
gastric cancer	MIAT	0.101943
cancer	LINC00271	0.10186
bladder cancer	CCDC26	0.101727
epithelial ovarian cancer	DSCAM-AS1	0.101686
psoriasis	PTENP1	0.101673
Huntingtons disease	H19	0.10156
nasopharyngeal carcinoma	MINA	0.101554
lung cancer	HIF1A-AS2	0.101475
prostat	MIAT	0.101434
Diabetes	BCYRN1	0.101416
cancer	DLX6-AS1	0.101344
prostate cancer	DLX6-AS1	0.101344
tumor	PANDAR	0.101323
prostat	NEAT1	0.101304
hepatocelluar carcinoma	MNX1-AS1	0.101288
tumor	CASC2	0.101286
multiple myeloma	CCAT1	0.101243
psoriasis	BACE1-AS	0.101218
hepatocellular carcinoma	CCDC26	0.101204
Esophageal squamous cell cancer	BANCR	0.101202
bladder cancer	WT1-AS	0.101081
hepatocelluar carcinoma	XIST	0.100976
osteosarcoma	HNF1A-AS1	0.100951
breast cancer	HNF1A-AS1	0.100925
tumor	HIF1A-AS1	0.100716
cancer	CASC2	0.100707
hepatocellular carcinoma	LINC00032	0.100649
prostate cancer	LINC00032	0.100649
breast cancer	MIR17HG	0.100621
papillary thyroid carcinoma	BC040587	0.100506
prostate cancer	SOX2-OT	0.100453
lung cancer	GHET1	0.100452
non-small cell lung cancer	MYCNOS	0.100402
oral squamous cell carcinoma	TUSC7	0.100191
liver cancer	CASC2	0.100134
esophageal squamous cell carcinoma	CRNDE	0.100118
tumor	WT1-AS	0.100057
acute myeloid leukemia	BPESC1	0.1
acute myeloid leukemia	PISRT1	0.1
oesophageal squamous cell carcinoma	UCA1	0.0999488
Klinefelters syndrome	BOK-AS1	0.0999185
glioblastoma	UCA1	0.0998261
epithelial ovarian cancer	PANDAR	0.0997943
Alzheimers disease	DISC2	0.0997826
serous ovarian cancer	BCYRN1	0.0997805
lymphoma	H19	0.0997644
tumor	HIF1A-AS2	0.099753
schizophrenia	PVT1	0.0997337
gastric cancer	SNHG5	0.0997324
multiple myeloma	NEAT1	0.099625
cancer	RPL34-AS1	0.0995948
multiple myeloma	TUSC7	0.0995805
colorectal cancer	HNF1A-AS1	0.0995694
hepatocelluar carcinoma	BC040587	0.0995285
cervical cancer	DSCAM-AS1	0.0995
tumor	ZFAT-AS1	0.0994106
colon cancer	NPTN-IT1	0.0993526
intracranial aneurism	H19	0.0993286
renal cancer	LINC00261	0.0992866
colon cancer	DNM3OS	0.0992053
oral squamous cell carcinoma	MINA	0.099188
oral squamous cell carcinoma	NAMA	0.0991879
Medulloblastoma	MEG3	0.0991859
cervical cancer	SNHG4	0.0991601
Huntingtons disease	GAS5	0.0990619
tumor	BCYRN1	0.0989892
esophageal squamous cell carcinoma	MNX1-AS1	0.0988009
breast cancer	PCAT1	0.0987682
psoriasis	HCP5	0.0987654
glioma	SPRY4-IT1	0.0984134
liver cancer	ZFAS1	0.0983261
prostate cancer	WT1-AS	0.0981827
adenocarcinoma	H19	0.0979843
serous ovarian cancer	XIST	0.0978944
kidney cancer	XIST	0.0978806
kidney cancer	NEAT1	0.0978488
B-cell neoplasms	TUSC7	0.0978235
hepatocellular carcinoma	MIR17HG	0.0978085
clear cell renal cell carcinoma	UCA1	0.0977014
multiple myeloma	SPRY4-IT1	0.0976332
non-small cell lung cancer	ZFAT-AS1	0.0975059
pancreatic cancer	ZFAT-AS1	0.0975059
melanoma	BC040587	0.0974648
multiple myeloma	ZFAT-AS1	0.0973698
Cardiovascular disease	HIF1A-AS2	0.0973149
prostate cancer	GHET1	0.0972973
cancer	BC040587	0.0971503
liver cancer	CCAT1	0.0971418
hepatocellular carcinoma	SRA1	0.0970113
aging	MEG3	0.09694
chronic lymphocytic leukemia	HOTAIR	0.0968322
systemic lupus erythaematosus	HOTAIR	0.0968124
multiple myeloma	XIST	0.0967626
bladder cancer	DNM3OS	0.096672
heroin abuse	CDKN2B-AS1	0.0966479
colon cancer	HIF1A-AS2	0.096583
epithelial ovarian cancer	ADAMTS9-AS2	0.0965597
cervical cancer	PCAT1	0.0965345
prostat	BOK-AS1	0.0964712
glioblastoma	BOK-AS1	0.0964583
aging	IGF2-AS	0.0964403
esophageal cancer	TUSC7	0.0964123
Beckwith-Wiedemann syndrome	MALAT1	0.0963501
renal cancer	SPRY4-IT1	0.0962521
prostate cancer	CASC2	0.0961458
oesophageal adenocarcinoma	MALAT1	0.096139
ovarian cancer	DSCAM-AS1	0.0960897
lung cancer	BCAR4	0.0960581
lung cancer	MIR31HG	0.0960581
epithelial ovarian cancer	CCDC26	0.0958997
oesophageal squamous cell carcinoma	HNF1A-AS1	0.0958766
non-small cell lung cancer	SOX2-OT	0.0958495
decreased myogenesis	HOTAIR	0.0957001
pre-eclampsia	CDKN2B-AS1	0.0956005
cancer	DLEU2	0.0955597
gastric cancer	MYCNOS	0.0955211
glioma	MYCNOS	0.0955211
lung cancer	MYCNOS	0.0955211
colorectal cancer	MYCNOS	0.0955211
breast cancer	MYCNOS	0.0955211
prostat	MYCNOS	0.0955211
colon cancer	MYCNOS	0.0955211
tumor	MYCNOS	0.0955211
hepatocellular carcinoma	MYCNOS	0.0955211
prostate cancer	MYCNOS	0.0955211
kidney cancer	MYCNOS	0.0955211
bladder cancer	MYCNOS	0.0955211
hepatocelluar carcinoma	MYCNOS	0.0955211
acute myeloid leukemia	FOXCUT	0.0954951
cancer	SNHG16	0.0954909
cancer	ZFAT-AS1	0.0954651
gastric cancer	ZFAT-AS1	0.0954651
melanoma	ZFAT-AS1	0.0954651
colorectal cancer	ZFAT-AS1	0.0954651
breast cancer	ZFAT-AS1	0.0954651
prostat	ZFAT-AS1	0.0954651
hepatocellular carcinoma	ZFAT-AS1	0.0954651
prostate cancer	ZFAT-AS1	0.0954651
lymphoma	ZFAT-AS1	0.0954651
B-cell neoplasms	ZFAT-AS1	0.0954651
kidney cancer	ZFAT-AS1	0.0954651
bladder cancer	ZFAT-AS1	0.0954651
lung adenocarcinoma	ZFAT-AS1	0.0954651
renal cell carcinoma	ZFAT-AS1	0.0954651
dyskeratosis congenita	PCAT1	0.0953536
glioma	LINC00261	0.0952823
kidney cancer	LINC00152	0.0951611
renal cancer	CCAT1	0.0950095
lymphoma	MEG3	0.0950069
cervical cancer	ZFAS1	0.0949988
osteosarcoma	NAMA	0.0949769
type 1 diabetes	KCNQ1DN	0.0949451
osteosarcoma	CRNDE	0.0948744
Meningioma	CDKN2B-AS1	0.0948615
bladder cancer	ADAMTS9-AS2	0.0948289
esophageal cancer	MEG3	0.0947373
melanoma	HIF1A-AS2	0.0947106
myelodysplastic syndrome	H19	0.0946729
renal cell carcinoma	NEAT1	0.0945871
cancer	PDZRN3-AS1	0.0945527
gastric cancer	PDZRN3-AS1	0.0945527
breast cancer	PDZRN3-AS1	0.0945527
prostat	PDZRN3-AS1	0.0945527
epithelial ovarian cancer	FOXCUT	0.0944526
bladder cancer	CASC2	0.0944451
neuroblastoma	GAS5	0.0943603
osteosarcoma	HAR1A	0.0942885
osteosarcoma	HAR1B	0.0942885
gastric cancer	WRAP53	0.09426
clear cell renal cell carcinoma	MINA	0.0941876
oral squamous cell carcinoma	CDKN2B-AS1	0.0941599
B-cell neoplasms	SPRY4-IT1	0.0941106
esophageal squamous cell carcinoma	ADAMTS9-AS2	0.0940751
cervical cancer	MNX1-AS1	0.0940708
non-small cell lung cancer	DANCR	0.0940137
multiple myeloma	LINC00261	0.0940096
epithelial ovarian cancer	MIR17HG	0.0939515
cardiomyopathy	MALAT1	0.0939287
intracranial aneurism	MALAT1	0.0938575
papillary thyroid carcinoma	RPL34-AS1	0.0937999
colon cancer	CASC2	0.0937648
chronic lymphocytic leukemia	SNHG5	0.0936415
lymphocytic leukemia	SNHG5	0.0936415
myeloma	SNHG5	0.0936415
cervical cancer	WT1-AS	0.0935562
gastric cancer	DLEU2	0.0935168
basal cell carcinoma	H19	0.0934298
papillary thyroid carcinoma	LINC00152	0.0934041
depression	DGCR5	0.0933746
B-cell neoplasms	ADAMTS9-AS2	0.0933672
epithelial ovarian cancer	NAMA	0.0931952
bladder cancer	SRA1	0.0931934
tongue cancer	GAS5	0.0931696
breast cancer	SNHG5	0.0930657
lung adenocarcinoma	SPRY4-IT1	0.0930495
melanoma	KCNQ1OT1	0.0930458
kidney cancer	PANDAR	0.0930406
Esophageal squamous cell cancer	GHET1	0.0929775
bladder cancer	7SK	0.0928804
prostat	NPTN-IT1	0.0927882
non-small cell lung cancer	MIR17HG	0.0927273
ovarian cancer	LINC00152	0.0926999
ovarian cancer	AFAP1-AS1	0.0926836
Mareks disease	PVT1	0.0926807
small cell lung cancer	HIF1A-AS1	0.0925916
cancer	NPTN-IT1	0.0925705
leukemia	MEG3	0.0925635
liver cancer	TUSC7	0.0925053
glioma	SNHG16	0.0924532
colon cancer	PTENP1	0.0924072
melanoma	BCAR4	0.0923851
melanoma	MIR31HG	0.0923851
kidney cancer	ADAMTS9-AS2	0.0923096
papillary thyroid carcinoma	FOXCUT	0.0922891
squamous carcinoma	HOTAIR	0.0922845
hepatocellular carcinoma	BOK-AS1	0.0922015
bipolar disorder	DGCR5	0.0921212
colon cancer	IGF2-AS	0.0920485
kidney cancer	GHET1	0.0920234
adrenocortical carcinomas	HOTAIR	0.0919711
lung cancer	CRNDE	0.0918483
cancer	BCYRN1	0.091829
oral squamous cell carcinoma	PVT1	0.0918263
cervical cancer	LINC00032	0.0917619
Cardiovascular disease	MEG3	0.0917509
nasopharyngeal carcinoma	BANCR	0.0916438
cervical cancer	GHET1	0.091577
kidney cancer	NPTN-IT1	0.0915497
non-small cell lung cancer	AFAP1-AS1	0.0914728
glioma	PANDAR	0.0914433
gastric cancer	BOK-AS1	0.091433
renal cancer	BANCR	0.0913876
multiple myeloma	HIF1A-AS1	0.0912371
cancer	DANCR	0.0911791
melanoma	BCYRN1	0.0910623
ovarian cancer	PANDAR	0.0910152
multiple myeloma	BC040587	0.0908371
non-small cell lung cancer	HNF1A-AS1	0.0908348
Inclusion body myositis	BCYRN1	0.0907563
uterus cancer	LSINCT5	0.0907355
hepatocellular carcinoma	CBR3-AS1	0.0907159
tumor	ZFAS1	0.0906992
renal cancer	HNF1A-AS1	0.0906462
tumor	EPB41L4A-AS1	0.0906395
tumor	RRP1B	0.0906395
liver cancer	PANDAR	0.0906062
glioma	LSINCT5	0.0905598
papillary thyroid carcinoma	XIST	0.0905488
ovarian cancer	IGF2-AS	0.0905467
breast cancer	EPB41L4A-AS1	0.090519
breast cancer	RRP1B	0.090519
cervical cancer	BACE1-AS	0.0904386
serous ovarian cancer	MNX1-AS1	0.0904342
liver cancer	DANCR	0.090411
adrenocortical carcinomas	MEG3	0.0903665
serous ovarian cancer	DNM3OS	0.0903471
glioblastoma	HULC	0.0903144
colon cancer	BC040587	0.0901868
bladder cancer	SOX2-OT	0.090053
hepatocellular carcinoma	WRAP53	0.0900037
prostat	ZFAS1	0.0899194
epithelial ovarian cancer	HAR1A	0.0899019
epithelial ovarian cancer	HAR1B	0.0899019
cervical cancer	MKRN3-AS1	0.0898984
lung adenocarcinoma	CDKN2B-AS1	0.0898909
Huntingtons disease	BCYRN1	0.0898538
aging	BACE1-AS	0.0897893
uterus cancer	UCA1	0.0897187
osteosarcoma	PCA3	0.0896555
type 1 diabetes	HULC	0.0895022
B-cell neoplasms	XIST	0.0894964
renal cell carcinoma	CASC2	0.0894865
cancer	TUSC7	0.0894277
heroin abuse	H19	0.089403
non-small cell lung cancer	DLEU2	0.0892956
hepatocellular carcinoma	TERC	0.0892667
hepatocellular carcinoma	DSCAM-AS1	0.0892305
oral squamous cell carcinoma	BANCR	0.0891573
osteosarcoma	BCAR4	0.0891344
osteosarcoma	MIR31HG	0.0891344
esophageal cancer	TUG1	0.0891304
multiple myeloma	CCAT2	0.0891264
melanoma	LINC00152	0.0891115
epithelial ovarian cancer	CBR3-AS1	0.0890972
breast cancer	SNHG3	0.0890833
Alzheimers disease	PVT1	0.0889543
myocardial infarction	MEG3	0.0889261
prostate cancer	BCYRN1	0.0888913
ovarian cancer	HIF1A-AS1	0.0887886
osteosarcoma	DSCAM-AS1	0.0887876
renal cell carcinoma	LSINCT5	0.0886704
lung cancer	CASC2	0.0886628
cervical cancer	BCAR4	0.0886104
cervical cancer	MIR31HG	0.0886104
clear cell renal cell carcinoma	LINC00032	0.0885594
Pituitary adenoma	MALAT1	0.0883676
papillary thyroid carcinoma	NPTN-IT1	0.0883665
B-cell neoplasms	CCAT1	0.0883352
chronic myeloproliferative disorders	MEG3	0.0882975
tumor	SNHG16	0.0880603
psychiatric disease	TRAF3IP2-AS1	0.0880474
colon cancer	BCYRN1	0.0879926
acute myeloid leukemia	SPRY4-IT1	0.0879489
prostat	7SK	0.0878697
diabetes mellitus	LINC00271	0.0878632
diabetes mellitus	PDZRN3-AS1	0.0878632
Prader-Willi syndrome	HOTAIR	0.0878162
cancer	LINC00032	0.0878109
renal cell carcinoma	GHET1	0.0877929
melanoma	CCDC26	0.0877334
serous ovarian cancer	SRA1	0.0876904
cervical cancer	DNM3OS	0.087646
Esophageal squamous cell cancer	LSINCT5	0.0876257
gallbladder cancer	DNM3OS	0.0874991
esophageal cancer	BCYRN1	0.0874739
tumor	TUSC7	0.0873978
esophageal squamous cell carcinoma	CCDC26	0.0873721
diffuse large B-cell lymphoma	PVT1	0.0873272
clear cell renal cell carcinoma	CDKN2B-AS1	0.0871714
cervical cancer	FOXCUT	0.0870865
chronic lymphocytic leukemia	H19	0.0870718
breast cancer	MIAT	0.0870688
non-small cell lung cancer	WRAP53	0.0870633
laryngeal squamous cell carcinoma	CCAT1	0.0869814
lung cancer	PANDAR	0.0867688
Wilms tumor	MINA	0.0866824
acute myeloid leukemia	CCAT1	0.0866765
prostate cancer	BCAR4	0.0866721
prostate cancer	MIR31HG	0.0866721
type 2 diabetes	MIAT	0.0866008
prostat	HIF1A-AS2	0.0865386
Huntingtons disease	CDKN2B-AS1	0.0865145
multiple myeloma	PANDAR	0.0864395
ovarian cancer	ADAMTS9-AS2	0.08643
cervical cancer	SNHG16	0.0863943
melanoma	CASC2	0.0863621
esophageal squamous cell carcinoma	CASC2	0.0863621
epithelial ovarian cancer	PCAT1	0.0863076
esophageal cancer	FOXCUT	0.0862861
tumor	LINC00261	0.0862469
oral squamous cell carcinoma	CCDC26	0.0861819
chronic lymphocytic leukemia	MALAT1	0.0861522
esophageal cancer	SOX2-OT	0.0861504
lung cancer	SNHG16	0.086145
B-cell neoplasms	BC040587	0.0861196
nasopharyngeal carcinoma	UCA1	0.0859967
kidney cancer	PCA3	0.0858455
colorectal cancer	MIR17HG	0.0857029
diabetic nephropathy	CDKN2B-AS1	0.085628
Prader-Willi syndrome	SNHG11	0.0854755
acute myeloid leukemia	TUG1	0.08538
colorectal cancer	DLEU2	0.0853683
psoriasis	DISC2	0.0853515
bladder cancer	HNF1A-AS1	0.0853079
renal cancer	LINC00271	0.0851808
laryngeal squamous cell carcinoma	TUG1	0.085138
osteosarcoma	CASC2	0.0850291
osteosarcoma	GNAS-AS1	0.085
lung cancer	SOX2-OT	0.0849547
pancreatic cancer	CASC2	0.0848267
prostat	TCL6	0.0848147
oral squamous cell carcinoma	HULC	0.0847651
chronic myeloid leukemia	MALAT1	0.0847114
ovarian cancer	HOTTIP	0.0846343
hepatocellular carcinoma	CASC2	0.0845812
hepatocelluar carcinoma	CASC2	0.0845812
prostat	CCAT1	0.084566
lung cancer	FOXCUT	0.0845413
hepatocelluar carcinoma	FOXCUT	0.0845413
kidney cancer	LSINCT5	0.0844624
lung cancer	ADAMTS9-AS2	0.0844048
testicular cancer	EPB41L4A-AS1	0.0842645
testicular cancer	RRP1B	0.0842645
glioma	RPL34-AS1	0.0842504
liver cancer	NEAT1	0.084236
diffuse large B-cell lymphoma	TCL6	0.0842202
oral squamous cell carcinoma	SOX2-OT	0.0841188
cervical cancer	TERC	0.0840676
oral squamous cell carcinoma	WT1-AS	0.0839621
cervical cancer	SNHG3	0.0839225
small cell lung cancer	CASC2	0.0838856
liver cancer	BC040587	0.0838144
papillary thyroid carcinoma	ADAMTS9-AS2	0.0837515
prostate cancer	ADAMTS9-AS2	0.0837481
glioma	MNX1-AS1	0.0837421
myeloproliferative polycythaemia vera	MEG3	0.0837215
multiple myeloma	HOTTIP	0.0835896
cervical cancer	MIAT	0.0835616
prostate cancer	DNM3OS	0.0835315
ovarian cancer	FOXCUT	0.0834947
B-cell neoplasms	CCAT2	0.0834859
renal cancer	PANDAR	0.0834818
lung adenocarcinoma	HULC	0.0833814
papillary thyroid carcinoma	CASC2	0.0833555
uterus cancer	CCAT1	0.0833501
cancer	MNX1-AS1	0.0832847
colon cancer	PANDAR	0.0832188
glioma	IGF2-AS	0.0832004
colon cancer	LINC00152	0.0831076
papillary thyroid carcinoma	CDKN2B-AS1	0.0829854
acute myeloid leukemia	BANCR	0.0829671
pancreatic cancer	DLX6-AS1	0.0829241
renal cell carcinoma	DLX6-AS1	0.0829241
multiple myeloma	DLEU2	0.0828848
cancer	TRAF3IP2-AS1	0.0828585
myocardial infarction	TRAF3IP2-AS1	0.0828585
drug abuse	TRAF3IP2-AS1	0.0828585
serous ovarian cancer	MEG3	0.0827835
cervical cancer	TCL6	0.0827533
leukemia	PVT1	0.0826669
intracranial aneurism	HOTAIR	0.0825056
prostat	BANCR	0.0823699
multiple myeloma	BANCR	0.0821744
renal cell carcinoma	MINA	0.082172
nasopharyngeal carcinoma	CASC2	0.0821433
renal cancer	DAOA-AS1	0.0820652
acute myeloid leukemia	XIST	0.082003
acute myeloid leukemia	HULC	0.0819747
liver cancer	LSINCT5	0.081939
acute lymphoblastic leukemia	GAS5	0.0819112
cancer	DNM3OS	0.0816845
small cell lung cancer	BANCR	0.0816172
prostat	CCAT2	0.0813953
Esophageal squamous cell cancer	HULC	0.0813327
prostate cancer	HNF1A-AS1	0.0812017
cervical cancer	SNHG5	0.081155
leukemia	GAS5	0.0811507
oesophageal adenocarcinoma	CDKN2B-AS1	0.0811465
oesophagus cancer	H19	0.0811077
non-small cell lung cancer	PCA3	0.0810924
papillary thyroid carcinoma	CRNDE	0.0810923
autoimmune disease	HOTAIR	0.0810914
heroin abuse	BDNF-AS	0.0810564
small cell lung cancer	KCNQ1OT1	0.0809914
multiple myeloma	LINC00152	0.0809689
coronary disease	H19	0.0808657
renal cancer	ADAMTS9-AS2	0.0808645
non-small cell lung cancer	MIAT	0.0808592
nasopharyngeal carcinoma	LSINCT5	0.0807585
epithelial ovarian cancer	ZFAS1	0.0807484
depression	TUG1	0.0807147
ovarian cancer	CASC2	0.0807122
hepatocellular carcinoma	DNM3OS	0.0806871
esophageal squamous cell carcinoma	BACE1-AS	0.0806518
lung cancer	WT1-AS	0.0806337
epithelial ovarian cancer	MNX1-AS1	0.0806031
glioma	MINA	0.0805392
uterus cancer	XIST	0.0805184
oral squamous cell carcinoma	HNF1A-AS1	0.0803754
adenocarcinoma	CDKN2B-AS1	0.0802824
tumor	DANCR	0.0802337
cervical cancer	CRNDE	0.0802208
small cell lung cancer	MIAT	0.0802051
type 2 diabetes	HAR1A	0.08019
type 2 diabetes	HAR1B	0.08019
tumor	MIAT	0.0801745
chronic myeloid leukemia	HOTAIR	0.0801118
kidney cancer	TUSC7	0.080049
osteosarcoma	MNX1-AS1	0.0800364
cancer	CRNDE	0.0799957
tumor	RPL34-AS1	0.0798972
schizophrenia	BCYRN1	0.0798948
diabetes mellitus	MEG3	0.0798941
renal cancer	CCAT2	0.0798323
renal cell carcinoma	NPTN-IT1	0.0798031
drug abuse	CDKN2B-AS1	0.0797358
colorectal cancer	SNHG5	0.0797324
tumor	CRNDE	0.0796917
melanoma	ZFAS1	0.0796698
ovarian cancer	LINC00032	0.0794349
pancreatic cancer	SOX2-OT	0.0794149
colon cancer	FOXCUT	0.0794016
nonfunctioning pituitary adenomas	HOTAIR	0.0793724
liver cancer	XIST	0.0793518
Inclusion body myositis	HAR1A	0.0793329
Inclusion body myositis	HAR1B	0.0793329
liver cancer	SOX2-OT	0.079319
type 1 diabetes	GAS5	0.0793131
lymphoma	NEAT1	0.0793039
Major depression	TRAF3IP2-AS1	0.0792525
glioma	TUSC7	0.0791968
prostate cancer	SRA1	0.0791879
melanoma	AFAP1-AS1	0.0791439
squamous-cell lung carcinomas	MINA	0.0791126
small cell lung cancer	MINA	0.0790451
clear cell renal cell carcinoma	TUG1	0.0790313
cancer	BCAR4	0.0789879
cancer	MIR31HG	0.0789879
gestational trophoblastic diseases	MEG3	0.078956
uterus cancer	HULC	0.0789464
cervical cancer	CBR3-AS1	0.0788382
psoriasis	ZFAT-AS1	0.0788209
ovarian cancer	HIF1A-AS2	0.0788157
small cell lung cancer	TUSC7	0.0787579
cervical cancer	RPL34-AS1	0.078753
cervical cancer	HAR1A	0.0787267
cervical cancer	HAR1B	0.0787267
melanoma	ADAMTS9-AS2	0.0787248
tumor	BC040587	0.0787001
DiGeorge syndrome	HAR1A	0.0786609
DiGeorge syndrome	HAR1B	0.0786609
melanoma	DLX6-AS1	0.0785763
B-cell neoplasms	DLX6-AS1	0.0785763
multiple myeloma	DLX6-AS1	0.0785763
tumor	NPTN-IT1	0.0785108
cancer	SRA1	0.0785107
papillary thyroid carcinoma	PANDAR	0.0784948
non-functioning pituitary adenoma	GAS5	0.0784629
liver cancer	SPRY4-IT1	0.0784543
hepatocellular carcinoma	AFAP1-AS1	0.0784194
hepatocelluar carcinoma	AFAP1-AS1	0.0784194
Cardiovascular disease	HOTAIR	0.0783813
diabetes mellitus	HYMAI	0.0783333
glioblastoma	TUG1	0.0782243
multiple myeloma	PTENP1	0.078168
renal cell carcinoma	PTENP1	0.0780414
multiple myeloma	FOXCUT	0.0779143
oesophageal squamous cell carcinoma	FOXCUT	0.0777859
lung adenocarcinoma	CASC2	0.0776412
myeloma	GAS5	0.077608
epithelial ovarian cancer	CRNDE	0.0775723
gallbladder cancer	MNX1-AS1	0.0775342
B-cell neoplasms	SNHG16	0.0774808
melanoma	CRNDE	0.0773852
osteosarcoma	BDNF-AS	0.0773639
gallbladder cancer	BANCR	0.0773436
colorectal cancer	PCAT1	0.0773426
papillary thyroid carcinoma	SNHG16	0.0772634
gestational trophoblastic diseases	MALAT1	0.0772293
prostat	LINC00261	0.0770789
chronic lymphocytic leukemia	PVT1	0.0770534
pancreatic cancer	BCYRN1	0.0770097
ovarian cancer	CCDC26	0.0769603
endometrial cancer	HULC	0.0769544
Esophageal squamous cell cancer	PVT1	0.0769322
melanoma	HIF1A-AS1	0.0769131
laryngeal squamous cell carcinoma	NEAT1	0.0768731
hepatocelluar carcinoma	C1QTNF9B-AS1	0.0768699
hepatocelluar carcinoma	PCGEM1	0.0768699
uterus cancer	DNM3OS	0.0767894
psoriasis	TUG1	0.0767217
hepatocelluar carcinoma	GHET1	0.0767162
laryngeal squamous cell carcinoma	CASC2	0.0766294
pancreatic cancer	7SK	0.0765691
gallbladder cancer	TUG1	0.0765382
prostat	DLX6-AS1	0.0765344
kidney cancer	DLX6-AS1	0.0765344
multiple myeloma	SNHG16	0.076525
leukemia	HOTAIR	0.0764734
nasopharyngeal carcinoma	SPRY4-IT1	0.0764715
liver cancer	PCA3	0.0764493
liver cancer	CCAT2	0.0764355
tumor	BOK-AS1	0.0763725
Beckwith-Wiedemann syndrome	HIF1A-AS2	0.0763239
Beckwith-Wiedemann syndrome	IGF2-AS	0.0763045
lung adenocarcinoma	FOXCUT	0.0762592
renal cell carcinoma	HOTTIP	0.0761945
autoimmune disease	MALAT1	0.0761477
cancer	CCDC26	0.0760825
melanoma	MNX1-AS1	0.0760683
B-cell neoplasms	GHET1	0.0759409
cervical cancer	ESRG	0.0759364
cervical cancer	WRAP53	0.0758002
hepatocelluar carcinoma	BCYRN1	0.0757801
esophageal squamous cell carcinoma	HIF1A-AS1	0.0756881
lung adenocarcinoma	CCAT2	0.0756613
acute myeloid leukemia	CCAT2	0.0756496
coronary artery disease	SNHG11	0.0755854
oesophageal adenocarcinoma	H19	0.0755703
B-cell neoplasms	BANCR	0.0755114
prostat	LSINCT5	0.0754923
nasopharyngeal carcinoma	BCYRN1	0.075457
colon cancer	SRA1	0.0754375
squamous-cell lung carcinomas	MALAT1	0.0753972
basal cell carcinoma	MALAT1	0.0753635
adenocarcinoma	MEG3	0.0753412
lung adenocarcinoma	CCAT1	0.0751181
epithelial ovarian cancer	BDNF-AS	0.0750954
myeloma	PVT1	0.0750747
Mareks disease	GAS5	0.0750379
DiGeorge syndrome	CECR3	0.075
DiGeorge syndrome	CECR9	0.075
small cell lung cancer	GNAS-AS1	0.075
glioblastoma	BANCR	0.0749861
hepatocellular carcinoma	SNHG4	0.0749696
Beckwith-Wiedemann syndrome	HOTTIP	0.0749194
psoriasis	HIF1A-AS1	0.0749124
tumor	CBR3-AS1	0.0749046
depression	MIAT	0.0747888
adrenocortical carcinomas	MALAT1	0.0747878
oesophageal squamous cell carcinoma	TUG1	0.074728
testicular cancer	PVT1	0.0746757
glucose metabolism disorder	H19	0.0746227
gastric cancer	CBR3-AS1	0.0746043
multiple myeloma	GHET1	0.0744852
gastric cancer	TERC	0.0742661
cancer	SOX2-OT	0.0742384
renal cell carcinoma	TUSC7	0.0742013
type 1 diabetes	C1QTNF9B-AS1	0.0741546
type 1 diabetes	PCGEM1	0.0741546
colorectal cancer	EPB41L4A-AS1	0.0740321
colorectal cancer	RRP1B	0.0740321
gallbladder cancer	XIST	0.0739379
lung cancer	DLX6-AS1	0.0738701
hepatocelluar carcinoma	DLX6-AS1	0.0738701
papillary thyroid carcinoma	DANCR	0.0737028
Esophageal squamous cell cancer	KCNQ1OT1	0.0735473
Beckwith-Wiedemann syndrome	HULC	0.0735454
renal cancer	PTENP1	0.0735017
breast cancer	C1QTNF9B-AS1	0.0735002
breast cancer	PCGEM1	0.0735002
germ cell tumor	MALAT1	0.0734139
chronic lymphocytic leukemia	GAS5	0.0733659
melanoma	HOTTIP	0.0733244
carcinoma	C1QTNF9B-AS1	0.0733144
carcinoma	PCGEM1	0.0733144
dyskeratosis congenita	C1QTNF9B-AS1	0.0733144
dyskeratosis congenita	PCGEM1	0.0733144
tumor	ADAMTS9-AS2	0.0732919
renal cancer	HAR1A	0.0731891
renal cancer	HAR1B	0.0731891
Wilms tumor	CDKN2B-AS1	0.0731518
neural system tumors syndrome	H19	0.0730393
Wilms tumor	C1QTNF9B-AS1	0.0730205
Wilms tumor	PCGEM1	0.0730205
B-cell neoplasms	PANDAR	0.0730087
pheochromocytoma	MYCNOS	0.0728965
acute lymphoblastic leukemia	ESRG	0.072892
glioblastoma	NEAT1	0.0728482
gallbladder cancer	NEAT1	0.0728468
Wilms tumor	HOTTIP	0.0727733
acute myeloid leukemia	KCNQ1OT1	0.0727662
Beckwith-Wiedemann syndrome	HOTAIR	0.0726512
clear cell renal cell carcinoma	GHET1	0.0726364
multiple myeloma	MINA	0.0724918
squamous-cell lung carcinomas	BACE1-AS	0.0724898
squamous-cell lung carcinomas	H19	0.0724724
tongue squamous cell carcinomas	HOTAIR	0.0723807
myocardial infarction	LINC00271	0.0723559
uterus cancer	CASC2	0.072274
osteosarcoma	MIR17HG	0.0721621
autoimmune disease	H19	0.0720913
multiple myeloma	IGF2-AS	0.0720254
gallbladder cancer	HULC	0.0720009
Esophageal squamous cell cancer	IGF2-AS	0.0719385
panic disorder	LINC00271	0.0718772
Esophageal squamous cell cancer	PTENP1	0.0717917
oesophageal squamous cell carcinoma	MEG3	0.0717913
hepatocellular carcinoma	MIAT	0.0717295
hereditary cutaneous malignant melanoma	MALAT1	0.0717204
oral squamous cell carcinoma	CCAT1	0.071675
gallbladder cancer	LSINCT5	0.0716745
pancreas cancer	CDKN2B-AS1	0.0716644
squamous-cell lung carcinomas	KCNQ1OT1	0.0716638
systemic lupus erythaematosus	MALAT1	0.07166
glioblastoma	CCAT1	0.0715724
renal cell carcinoma (RCC)	HULC	0.0715476
squamous-cell lung carcinomas	HOTAIR	0.0714724
pancreas cancer	HULC	0.0713007
hepatocelluar carcinoma	HIF1A-AS1	0.0712449
atherosclerosis	MALAT1	0.0712176
uterus cancer	CCAT2	0.0711692
gastric cancer	SNHG4	0.0711601
breast cancer	SNHG4	0.0711601
lung adenocarcinoma	MINA	0.0711595
Inclusion body myositis	SOX2-OT	0.0710761
renal cancer	DLX6-AS1	0.0710145
Diabetes	UCA1	0.0709971
tumor	HNF1A-AS1	0.0708645
cervical cancer	SNHG11	0.0708235
tumor	7SK	0.0707726
esophageal squamous cell carcinoma	DANCR	0.0706662
kidney cancer	BC040587	0.0706655
hereditary cutaneous malignant melanoma	H19	0.0706221
bladder cancer	HIF1A-AS1	0.0705772
laryngeal squamous cell carcinoma	XIST	0.0705766
B-cell neoplasms	LINC00261	0.0705688
gallbladder cancer	SPRY4-IT1	0.0705589
renal cell carcinoma	LINC00152	0.0705355
Esophageal squamous cell cancer	AFAP1-AS1	0.0705333
pancreas cancer	TUG1	0.0705124
esophageal squamous cell carcinoma	SRA1	0.0704802
pancreas cancer	CCAT1	0.0704408
epithelial ovarian cancer	DAOA-AS1	0.0703986
epithelial ovarian cancer	WT1-AS	0.0703743
psoriasis	IGF2-AS	0.0703736
basal cell carcinoma	HOTAIR	0.0703443
velocardiofacial syndrome	HAR1A	0.0703276
velocardiofacial syndrome	HAR1B	0.0703276
Wilms tumor	PTENP1	0.0703163
cervical cancer	C1QTNF9B-AS1	0.0702562
cervical cancer	PCGEM1	0.0702562
tumor	SOX2-OT	0.0702323
myelodysplastic syndrome	HOTAIR	0.0702148
Cardiovascular disease	GAS5	0.0701167
melanoma	PANDAR	0.0700743
liver cancer	LINC00261	0.0700466
glioma	NPTN-IT1	0.0698669
small cell lung cancer	HOTTIP	0.0698013
barretts Esophagus	HOTAIR	0.0697894
psoriasis	HULC	0.0697799
Esophageal squamous cell cancer	HOTTIP	0.0697754
lung cancer	CCDC26	0.0697632
cancer	NAMA	0.0695905
bladder cancer	PCA3	0.0695794
esophageal squamous cell carcinoma	7SK	0.0695736
hepatocellular carcinoma	BACE1-AS	0.069564
non-small cell lung cancer	DSCAM-AS1	0.0695453
glioma	DLX6-AS1	0.0695223
papillary thyroid carcinoma	DLX6-AS1	0.0695223
colon cancer	DLX6-AS1	0.0695223
type 2 diabetes	HIF1A-AS1	0.0694625
multiple myeloma	ADAMTS9-AS2	0.0694379
DiGeorge syndrome	BDNF-AS	0.0694123
type 2 diabetes	DAOA-AS1	0.0694109
epithelial ovarian cancer	TERC	0.0693266
myeloma	HOTAIR	0.0693057
laryngeal squamous cell carcinoma	SPRY4-IT1	0.0692444
papillary thyroid carcinoma	PTENP1	0.0692382
barretts Esophagus	MALAT1	0.0692274
acute lymphoblastic leukemia	NEAT1	0.069201
drug abuse	BDNF-AS	0.0691941
dyskeratosis congenita	EPB41L4A-AS1	0.0691827
dyskeratosis congenita	RRP1B	0.0691827
cervical cancer	NRON	0.0691605
tongue cancer	PVT1	0.0690635
epithelial ovarian cancer	7SK	0.069047
gallbladder cancer	CASC2	0.0690103
multiple myeloma	CASC2	0.0690103
pancreas cancer	CASC2	0.0690103
papillary thyroid carcinoma	PCA3	0.0689562
squamous-cell lung carcinomas	HOTTIP	0.0688816
hereditary cutaneous malignant melanoma	HOTAIR	0.0688435
prostat	GHET1	0.0688003
lung adenocarcinoma	BANCR	0.0687843
heroin abuse	HAR1A	0.0687069
heroin abuse	HAR1B	0.0687069
kidney cancer	SNHG16	0.0687036
B-cell neoplasms	CRNDE	0.0686601
renal cell carcinoma (RCC)	UCA1	0.0685987
pancreas cancer	UCA1	0.0685838
oesophagus cancer	HOTAIR	0.0684664
renal cell carcinoma	IGF2-AS	0.0684547
heroin abuse	LINC00271	0.0683737
heroin abuse	HOTAIR	0.0683653
cancer	SNHG4	0.0683029
glioma	SNHG4	0.0683029
non-small cell lung cancer	SNHG4	0.0683029
lung cancer	SNHG4	0.0683029
colorectal cancer	SNHG4	0.0683029
papillary thyroid carcinoma	SNHG4	0.0683029
Huntingtons disease	SNHG4	0.0683029
prostat	SNHG4	0.0683029
colon cancer	SNHG4	0.0683029
tumor	SNHG4	0.0683029
prostate cancer	SNHG4	0.0683029
oral squamous cell carcinoma	SNHG4	0.0683029
kidney cancer	SNHG4	0.0683029
bladder cancer	SNHG4	0.0683029
lung adenocarcinoma	SNHG4	0.0683029
hepatocelluar carcinoma	SNHG4	0.0683029
Meningioma	SNHG4	0.0683029
neuroblastoma	SNHG4	0.0683029
Pituitary adenoma	SNHG4	0.0683029
Wilms tumor	SNHG4	0.0683029
chronic myeloid leukemia	SNHG4	0.0683029
non-functioning pituitary adenoma	SNHG4	0.0683029
type 1 diabetes	SNHG4	0.0683029
clear cell renal cell carcinoma	SNHG4	0.0683029
heroin abuse	SNHG4	0.0683029
nonfunctioning pituitary adenomas	SNHG4	0.0683029
ovarian cancer	PCA3	0.0682391
glioblastoma	KCNQ1OT1	0.0682158
small cell lung cancer	DANCR	0.0681604
papillary thyroid carcinoma	MNX1-AS1	0.0681482
B-cell neoplasms	CCDC26	0.0681455
affective disorders	TRAF3IP2-AS1	0.0681414
Autism spectrum disorder	TRAF3IP2-AS1	0.0681414
B-cell neoplasms	PTENP1	0.0681119
renal cell carcinoma (RCC)	CDKN2B-AS1	0.0681007
endometrial cancer	PVT1	0.0680974
ovarian cancer	WT1-AS	0.0680004
psychiatric disease	DGCR5	0.0679201
small cell lung cancer	PTENP1	0.0678523
melanoma	SRA1	0.0678395
kidney cancer	CRNDE	0.0677971
tumor	MNX1-AS1	0.0677726
epithelial ovarian cancer	HIF1A-AS2	0.0677517
laryngeal squamous cell carcinoma	MINA	0.0677082
epithelial ovarian cancer	MESTIT1	0.0676923
dyskeratosis congenita	PTENP1	0.0674778
prostat	LINC00032	0.0674617
Alzheimers disease	GAS5	0.0673722
uterus cancer	SPRY4-IT1	0.0673573
testicular cancer	GAS5	0.0673563
psoriasis	BANCR	0.0673041
renal cancer	MIAT	0.0672988
rheumatoid arthritis	PVT1	0.0672451
oesophageal squamous cell carcinoma	CCAT2	0.0672381
lymphoma	EPB41L4A-AS1	0.0671687
lymphoma	RRP1B	0.0671687
colon cancer	CCDC26	0.0671487
coronary artery disease	GAS5	0.0671221
germ cell tumor	MEG3	0.0671137
liver cancer	C1QTNF9B-AS1	0.0671124
liver cancer	PCGEM1	0.0671124
papillary thyroid carcinoma	MYCNOS	0.067069
lung adenocarcinoma	MYCNOS	0.067069
clear cell renal cell carcinoma	MYCNOS	0.067069
glioma	PTENP1	0.0670068
renal cell carcinoma	RPL34-AS1	0.0669585
cervical cancer	MESTIT1	0.0669041
adrenocortical carcinomas	MESTIT1	0.0669041
choricarcinoma	MESTIT1	0.0669041
growth restriction	MESTIT1	0.0669041
melanoma	HNF1A-AS1	0.0668842
small cell lung cancer	LINC00261	0.0667655
testicular cancer	CDKN2B-AS1	0.0667587
endometrial cancer	UCA1	0.0667523
serous ovarian cancer	GAS5	0.066746
type 1 diabetes	HOTTIP	0.066684
human spinocerebellar ataxia type 8	SCAANT1	0.0666667
Spinocerebellar ataxia type 8	SCAANT1	0.0666667
acute lymphoblastic leukemia	BPESC1	0.0666667
acute lymphoblastic leukemia	LINC00162	0.0666667
acute lymphoblastic leukemia	PISRT1	0.0666667
Diabetes	DMPK	0.0666667
tumor	BPESC1	0.0666667
tumor	PISRT1	0.0666667
Burkitts lymphoma	ATP6V1G2-DDX39B	0.0666667
Wiedemann-Beckwith syndrome	MEG3	0.0666203
aging	SNHG3	0.0666066
Prader-Willi syndrome	PVT1	0.0666061
tumor	TERC	0.066577
nasopharyngeal carcinoma	CCAT1	0.0665488
type 2 diabetes	TCL6	0.0665229
liver cancer	CRNDE	0.0665102
infertility	SNHG11	0.0664279
non-small cell lung cancer	SNHG5	0.0663991
prostat	SNHG5	0.0663991
hepatocellular carcinoma	SNHG5	0.0663991
prostate cancer	SNHG5	0.0663991
multiple myeloma	SNHG5	0.0663991
pancreatic cancer	SNHG5	0.0663991
gallbladder cancer	LINC00261	0.0662581
small cell lung cancer	MYCNOS	0.0662509
endometrial cancer	CCAT1	0.066223
growth restriction	MEG3	0.0661884
melanoma	TCL6	0.0661708
B-cell neoplasms	MINA	0.0661097
pancreatic cancer	MNX1-AS1	0.0660597
small cell lung cancer	DLEU2	0.066041
papillary thyroid carcinoma	AFAP1-AS1	0.0659901
nasopharyngeal carcinoma	TUG1	0.0658631
pancreatic cancer	SRA1	0.0658273
Beckwith-Wiedemann syndrome	NPTN-IT1	0.0657302
heroin abuse	MALAT1	0.0656717
diffuse large B-cell lymphoma	GAS5	0.0656668
myeloma	NEAT1	0.0656634
osteosarcoma	CCDC26	0.0656499
melanoma	WT1-AS	0.0656209
renal cell carcinoma	CRNDE	0.0655765
tumor	MIR17HG	0.0655671
colon cancer	HIF1A-AS1	0.0654889
psoriasis	DLEU2	0.0654011
clear cell renal cell carcinoma	CCAT2	0.0652813
esophageal squamous cell carcinoma	WT1-AS	0.0652597
neuroblastoma	CDKN2B-AS1	0.0652561
tumor	SRA1	0.0652376
lung adenocarcinoma	IGF2-AS	0.065171
tumor	AFAP1-AS1	0.0651511
tumor	TCL6	0.0651451
Alzheimers disease	MINA	0.0651205
adrenocortical carcinomas	CDKN2B-AS1	0.0650634
neural tube defects	MEG3	0.0650547
acute myeloid leukemia	LSINCT5	0.0649976
multiple myeloma	KCNQ1OT1	0.0649536
tongue cancer	UCA1	0.0649323
hepatocelluar carcinoma	CCDC26	0.0648609
cervical cancer	NAMA	0.0648537
colon cancer	NAMA	0.0648537
bladder cancer	NAMA	0.0648537
depression	ATXN8OS	0.0648148
acute myeloid leukemia	BCYRN1	0.0648038
Esophageal squamous cell cancer	LINC00152	0.0647088
lung cancer	MESTIT1	0.0645964
hepatocellular carcinoma	MESTIT1	0.0645964
Beckwith-Wiedemann syndrome	MESTIT1	0.0645964
hepatocelluar carcinoma	MESTIT1	0.0645964
liver cancer	MESTIT1	0.0645964
Wiedemann-Beckwith syndrome	MESTIT1	0.0645964
Wilms tumor	MESTIT1	0.0645964
tongue cancer	SNHG3	0.0645516
Diabetes	HULC	0.0644092
Alzheimers disease	UCA1	0.0642918
laryngeal squamous cell carcinoma	BCYRN1	0.0642689
clear cell renal cell carcinoma	PVT1	0.0642387
lymphocytic leukemia	TCL6	0.0641925
glioblastoma	SPRY4-IT1	0.0641606
clear cell renal cell carcinoma	BANCR	0.0640972
renal cell carcinoma	LINC00261	0.0640874
tumor	BCAR4	0.0640122
tumor	MIR31HG	0.0640122
melanoma	SOX2-OT	0.0640072
renal cancer	HOTTIP	0.0639872
tumor	MKRN3-AS1	0.0639064
myelodysplastic syndrome	MALAT1	0.0639049
type 2 diabetes	HOTAIR	0.0638487
renal cell carcinoma	LINC00032	0.0638128
parotid cancer	SNHG3	0.0637853
laryngeal squamous cell carcinoma	BANCR	0.0637423
germ cell tumor	HOTAIR	0.0636636
epithelial ovarian cancer	DISC2	0.063567
colon cancer	HOTTIP	0.0635275
lymphocytic leukemia	NEAT1	0.0635222
Esophageal squamous cell cancer	NPTN-IT1	0.0635164
bladder cancer	DANCR	0.0635025
Diabetes	SPRY4-IT1	0.0634994
melanoma	PCA3	0.0633886
esophageal squamous cell carcinoma	DSCAM-AS1	0.0633853
prostate cancer	DLEU2	0.0633584
Medulloblastoma	CDKN2B-AS1	0.0633545
acute lymphoblastic leukemia	TCL6	0.0632946
nasopharyngeal carcinoma	HULC	0.0632033
Wilms tumor	NPTN-IT1	0.0631893
pancreatic cancer	SNHG16	0.0631641
lung cancer	SNHG3	0.0631583
oesophagus cancer	SNHG3	0.0631583
ovarian cancer	SNHG3	0.0631583
[truncated: 8,001 more rows]
